# Supplementary material for: In Vitro and In Silico Screening and Characterization of Antimicrobial Napin Bioactive Protein in Brassica juncea and Moringa oleifera
Source: Molecules. 2021 Apr 5;26(7):2080. doi: 10.3390/molecules26072080 (PMC8038560; doi:10.3390/molecules26072080)
Supplement: Supplementary file 1 [file molecules-26-02080-s001.zip]

Archive with 2 entries (2 files):
- Sup Table A1.xlsx
- Sup Table A2.xlsx
