# Supplementary material for: In Vitro and In Silico Screening and Characterization of Antimicrobial Napin Bioactive Protein in Brassica juncea and Moringa oleifera
Source: Molecules. 2021 Apr 5;26(7):2080. doi: 10.3390/molecules26072080 (PMC8038560; doi:10.3390/molecules26072080)
Supplement: Supplementary file 1 [file molecules-26-02080-s001.zip › Sup Table A1.xlsx]

## Sheet: Suplimentry Table 1
	Sup Table A1. LC-ESI-TOF-MS/MS analysis of Moringa olifera (MOP)-derived peptides (≤3 kDa) after purification based on spin coloum chromatography.
	Best Sequence	Theor MW	Theor m/z	Prec MW	Prec m/z
	NNITVVPIPVI	1193.7	1193.7	597.852	1193.69
	NQPVVQLPE	1024.51	1024.51	513.286	1024.56
	GMLIPVAIQD	1087.56	1087.56	544.77	1087.53
	VQIPGLRLAIP	1191.73	1191.73	596.847	1191.68
	PEIAPKLPE	1024.54	1024.54	513.286	1024.56
	LASGLLGIGSGAF	1161.64	1161.64	581.812	1161.61
	AVDRIGIPGSNF	1276.64	1276.64	639.326	1276.64
	AVDRIGIPGSNF	1276.64	1276.64	639.326	1276.64
	AVDRIGIPGSNF	1276.64	1276.64	639.326	1276.64
	NQPVVQLPE	1024.51	1024.51	513.286	1024.56
	IGELAVQEGEQILQ	1526.78	1526.78	764.352	1526.69
	RAVLPTVQPV	1078.65	1078.65	540.306	1078.6
	SVGLRGYGQLNPL	1388.74	1388.74	695.341	1388.67
	QSDVLLPKIPQ	1220.67	1220.67	611.353	1220.69
	QLAVVGARQATSYA	1433.76	1433.76	717.884	1433.75
	NNLSKSMKANGDLGP	1561.74	1561.74	781.89	1561.77
	ALDIPANFPSMIGV	1459.74	1459.74	730.847	1459.68
	AVAPNIEPVPN	1135.59	1135.59	568.835	1135.65
	GINAWQELQELQ	1429.67	1429.67	715.83	1429.65
	IVEVLKQPV	1024.62	1024.62	513.286	1024.56
	GLGAVGGGPGGFISAGI	1385.73	1385.73	460.238	0
	APAQPGP	652.318	652.318	653.355	0
	AVIAGLLGRGYALAPTLA	1742.99	1742.99	872.452	1742.89
	KALIIWMPPLKPL	1550.93	1550.93	776.42	1550.83
	LPMEIFPP	974.478	974.478	488.229	974.443
	QSDLKLPPEV	1123.58	1123.58	562.818	1123.62
	KTLNLNPL	912.528	912.528	457.236	912.457
	PPPPPPPP	826.423	826.423	827.408	0
	KALIIWMPPLKPL	1550.93	1550.93	776.42	1550.83
	GLANDPDQV	969.44	969.44	485.752	969.489
	KPRSQ	614.35	614.35	308.184	614.354
	FVRQ	548.307	548.307	275.205	548.396
	AGTAGA	446.212	446.212	224.131	446.248
	AGELQ	516.254	516.254	259.169	516.324
	EKAGY	566.27	566.27	284.168	566.321
	CQAEVG	605.248	605.248	303.671	605.327
	LGAGIGGA	614.339	614.339	308.184	614.354
	VMGGV	461.231	461.231	231.622	461.23
	ACAVK	490.257	490.257	246.154	490.293
	AGGYK	494.249	494.249	248.158	494.302
	AGQKQ	530.281	530.281	266.161	530.307
	HHAGK	548.282	548.282	275.205	548.396
	SSTQE	550.223	550.223	276.159	550.303
	HGLH	462.234	462.234	232.134	462.253
	GPEHQ	566.245	566.245	284.168	566.321
	NGGGSNT	605.24	605.24	303.671	605.327
	LAACGSK	614.339	614.339	308.184	614.354
	AGGGTVR	616.329	616.329	309.166	616.318
	ACAVK	490.257	490.257	246.154	490.293
	SSSSK	494.234	494.234	248.158	494.302
	CALDGA	548.226	548.226	275.205	548.396
	ALVAAGAT	672.381	672.381	337.191	672.367
	DPGH	424.171	424.171	213.074	424.134
	SSKTGK	606.334	606.334	304.163	606.311
	AGTGALAG	616.318	616.318	309.166	616.318
	GAAICG	490.221	490.221	246.154	490.293
	ALAASGK	616.354	616.354	309.166	616.318
	GITSGALGGLAG	972.524	972.524	487.258	972.501
	QSGASGK	616.282	616.282	309.166	616.318
	SYANSSGVT	884.388	884.388	443.122	0
	DPGH	424.171	424.171	213.074	424.134
	GASQAPS	616.282	616.282	309.166	616.318
	GWHLVNEAVKAHVA	1529.81	1529.81	510.942	0
	AGSLGSK	618.334	618.334	310.172	618.33
	QFDTCNSC	916.306	916.306	459.098	0
	ITLKQNKDLQERLDSSE	2016.05	2016.05	505.088	0
	AYGTTQGST	884.388	884.388	443.122	0
	TGNNPLYLNTAYGF	1543.73	1543.73	387.004	0
	GIMGGYTTFSTMINEL	1733.8	1733.8	578.933	0
	VMNMCREYMNEEHTAFVQKACD	2648.09	2648.09	663.057	0
	SDYEDT	728.25	728.25	365.104	0
	SSVVGV	546.301	546.301	274.187	546.359
	SSVVGV	546.301	546.301	274.187	546.359
	TAMYAFKED	1074.47	1074.47	538.147	0
	VGDPQ	514.239	514.239	258.109	514.204
	IACIR	574.326	574.326	288.203	574.391
	FVLGGLIGV	873.532	873.532	292.199	0
	HSANY	590.245	590.245	296.067	590.12
	STFSIISDGAIPLH	1456.76	1456.76	365.106	0
	HLDTVF	730.365	730.365	366.213	0
	TRLVPGV	740.455	740.455	371.239	0
	EGGHQPH	760.325	760.325	381.08	0
	GVLILPVV	808.542	808.542	405.281	0
	EGGSLTTASQGLHVYGLGV	1844.93	1844.93	462.238	0
	FSCL	468.204	468.204	235.164	468.313
	AGMKI	518.289	518.289	260.196	518.377
	HMLH	536.253	536.253	269.158	536.302
	GVGSCTTVG	779.348	779.348	390.715	779.415
	LNQPELHD	964.461	964.461	483.242	964.47
	DIKKQIPQ	968.566	968.566	485.306	0
	ALPESMAAMK	1047.51	1047.51	524.762	1047.51
	ITPV	428.264	428.264	215.138	428.262
	FAEA	436.196	436.196	219.133	436.252
	AGEAPA	514.239	514.239	258.109	514.204
	AGFVGV	548.296	548.296	275.174	548.333
	GMVLGV	574.315	574.315	288.203	574.391
	GASMISK	692.353	692.353	347.189	0
	YVTYSP	728.338	728.338	365.104	0
	HIDISF	730.365	730.365	366.212	0
	DAALRIIRALKIE	1480.91	1480.91	371.24	0
	DGIGV	459.233	459.233	460.201	0
	NAGPV	456.233	456.233	229.117	456.22
	FSCI	468.204	468.204	235.164	468.313
	FVEV	492.258	492.258	247.128	492.242
	APQSV	500.26	500.26	251.151	500.287
	CRLK	518.3	518.3	260.159	518.303
	FINQ	520.264	520.264	261.145	520.275
	AAHFN	558.255	558.255	280.092	558.169
	GDHAAGFS	760.314	760.314	381.187	0
	ITPV	428.264	428.264	215.138	428.262
	CIVV	432.241	432.241	217.154	432.293
	ISAQP	514.275	514.275	258.109	514.204
	FNVGS	522.244	522.244	262.132	522.25
	ATMRM	608.278	608.278	305.135	608.256
	AAGFIKS	692.386	692.386	347.193	0
	DHLIPH	730.376	730.376	366.212	0
	NIMNGIQ	788.385	788.385	395.201	0
	MAQQVVDAG	918.412	918.412	460.2	0
	PGGALLAYVGM	1047.54	1047.54	524.763	1047.51
	VEIP	456.258	456.258	229.117	456.22
	QPIAM	558.284	558.284	280.092	558.169
	FGVGVNQ	720.344	720.344	361.17	0
	HINAAGF	728.361	728.361	365.191	0
	AESSINE	748.324	748.324	375.185	0
	AQPTSGSI	760.36	760.36	381.185	0
	PGCDFIK	778.368	778.368	390.212	778.41
	TGMCGE	612.188	612.188	613.158	0
	ITPV	428.264	428.264	215.138	428.262
	CIVV	432.241	432.241	217.154	432.293
	DIFV	492.258	492.258	247.128	492.242
	GFGSGV	522.244	522.244	262.132	522.25
	VTCDAT	608.248	608.248	305.135	608.256
	ASSALGK	632.349	632.349	317.181	0
	SIQNDSASKVE	1176.56	1176.56	393.178	0
	AICAAVLE	788.41	788.41	395.201	0
	AGVTYAPVIGDATDPNE	1688.79	1688.79	423.196	0
	GTTEPGNPGTTGPTAP	1470.65	1470.65	491.212	1470.61
	GGYKE	552.254	552.254	277.139	552.263
	RDIGV	558.313	558.313	280.092	558.169
	GFTLGD	608.281	608.281	305.135	608.256
	AAMAQQ	618.279	618.279	310.112	618.21
	GPAVLPQ	680.386	680.386	341.217	0
	GQLGLELNPK	1068.58	1068.58	357.213	0
	AASMVNQ	720.311	720.311	361.172	0
	GAQGIKML	816.453	816.453	409.227	816.44
	PGGALLAYVGM	1047.54	1047.54	524.763	1047.51
	TDVEN	576.239	576.239	577.246	0
	ITPV	428.264	428.264	215.138	428.262
	DTVV	432.222	432.222	217.154	432.293
	FVEV	492.258	492.258	247.128	492.242
	EMIE	520.22	520.22	261.145	520.275
	GLGGGVQ	586.308	586.308	294.155	586.295
	AATAMY	626.273	626.273	314.093	626.171
	EDAAARAAA	844.404	844.404	423.197	0
	DVEGG	475.191	475.191	476.198	0
	TGEEVQLIAGDDKP	1470.72	1470.72	491.212	1470.61
	GGNNP	458.176	458.176	230.111	458.208
	AVGISY	608.317	608.317	305.135	608.256
	SSVAAGQ	618.297	618.297	310.112	618.21
	SVPAGVEDGQ	957.44	957.44	320.144	0
	GALIAMQL	816.442	816.442	409.227	816.44
	ISDE	462.196	462.196	463.203	0
	DPKAKNFND	1047.5	1047.5	524.762	1047.51
	AGPALRVTDAWLRSGQLHLDI	2288.24	2288.24	573.143	0
	TDVEN	576.239	576.239	577.245	0
	EIREE	674.323	674.323	675.328	0
	DVVP	428.227	428.227	215.138	428.262
	CGAVDY	626.237	626.237	314.093	626.171
	YEEYIE	844.349	844.349	423.191	0
	TITGRGEAGDTVY	1338.64	1338.64	447.207	0
	STPNNQEEANSDNEEPA	1844.73	1844.73	462.182	0
	DVEN	475.191	475.191	476.197	0
	AGDQMVILRDIPQ	1470.75	1470.75	491.212	1470.61
	EASMCG	612.188	612.188	613.157	0
	FDLDQN	750.318	750.318	376.168	0
	LTQITLE	816.459	816.459	409.225	816.436
	EPSTPVSQ	860.376	860.376	431.208	0
	EVGAVTIPQ	912.492	912.492	457.272	0
	PGPAGDPFFQ	1047.47	1047.47	524.762	1047.51
	GLLGKP	583.369	583.369	584.333	0
	DPMIGMNGVTPR	1286.61	1286.61	644.331	0
	ASGLYLGDML	1038.51	1038.51	347.19	0
	KDEAFSSGALGKGVA	1435.73	1435.73	479.581	0
	GPGLPA	510.28	510.28	511.248	0
	SEVLPADIAH	1050.53	1050.53	526.255	0
	PASGGAQAMNPR	1172.52	1172.52	587.247	0
	NLAMLLGGA	858.463	858.463	430.226	0
	FLSDSEVE	924.408	924.408	463.197	0
	GLLGKP	583.369	583.369	584.331	0
	FFFGGIAGVLVAIIVIMIWIGT	2352.33	2352.33	589.142	0
	ITPV	428.264	428.264	215.137	428.26
	QSLSNPQDPL	1080.51	1080.51	361.17	0
	LGGMLEN	748.342	748.342	375.184	0
	ADGAE	461.176	461.176	462.219	0
	AVGPPA	510.28	510.28	511.249	0
	INNALEQLH	1050.55	1050.55	526.259	0
	EKEPF	630.301	630.301	631.267	0
	CGDEK	550.206	550.206	276.144	550.273
	DYPY	556.217	556.217	279.132	0
	GETVGD	576.239	576.239	289.138	0
	HRFQ	586.298	586.298	294.155	586.295
	GNYDSNGHI	975.405	975.405	326.123	0
	AAALDTAG	688.339	688.339	345.185	688.355
	EVTNETLPSAIES	1388.67	1388.67	348.177	0
	ENLVMKGNVM	1133.56	1133.56	378.868	1133.58
	AMIGGAVAGL	858.463	858.463	430.226	0
	LFKLSYLASLGVLIYVIKSII	2352.44	2352.44	589.144	0
	GGMNI	490.221	490.221	246.143	490.271
	TGDVR	546.276	546.276	274.092	546.169
	AHHVEP	688.329	688.329	345.185	688.355
	YKMQYL	844.415	844.415	423.196	0
	QISLTEAVAH	1050.53	1050.53	526.26	0
	PQNPTNHQES	1150.5	1150.5	576.299	1150.58
	AEAPPF	630.301	630.301	631.274	0
	AGLGGAAGA	643.329	643.329	644.306	0
	QHGPLK	678.381	678.381	679.349	0
	VSFL	464.264	464.264	233.148	464.282
	GVAAGV	472.265	472.265	237.086	472.157
	AGGYAL	550.275	550.275	276.144	550.273
	AADVVL	586.333	586.333	294.155	586.295
	PAEHVH	688.329	688.329	345.185	688.355
	DQLFFN	782.36	782.36	392.22	782.426
	GEGDDP	588.203	588.203	589.143	0
	QNLDGIQLGVPDK	1378.71	1378.71	690.314	1378.61
	AFSI	436.232	436.232	219.133	436.252
	GGGGVL	458.249	458.249	230.155	458.296
	AAGCGI	490.221	490.221	246.143	490.271
	GGVTVD	546.265	546.265	274.092	546.169
	DVEDLV	688.328	688.328	345.185	688.355
	DHGIFSGL	844.408	844.408	423.195	0
	IPNSAIDSAI	1000.51	1000.51	501.264	0
	GHAIPLSIQDT	1150.6	1150.6	576.299	1150.58
	EAQAPQ	643.281	643.281	644.305	0
	GQHINKTSSAVRMTHLPTG	2035.03	2035.03	679.348	0
	DVVP	428.227	428.227	215.138	428.262
	GGNPI	456.233	456.233	229.154	456.293
	MTTI	464.231	464.231	233.148	464.282
	GVAAGV	472.265	472.265	237.086	472.157
	CVCAR	550.236	550.236	276.144	550.273
	AGGGGGVL	586.308	586.308	294.155	586.295
	MSIEAL	662.331	662.331	332.181	0
	GEHCGS	588.196	588.196	589.141	0
	ITQEE	619.27	619.27	620.274	0
	ETLV	460.253	460.253	231.17	460.326
	IVFVLE	718.427	718.427	360.21	0
	TFEQLGPDLI	1132.57	1132.57	378.534	1132.58
	LFKNKQ	777.438	777.438	389.763	777.512
	VAQDVAAGP	826.418	826.418	414.233	0
	VSMRLRGH	954.518	954.518	478.249	954.484
	AGSTGGDSGSKGLADILKPALS	2001.04	2001.04	501.265	0
	IGQHFRPDE	1097.53	1097.53	549.775	1097.53
	EQELKPITGH	1150.6	1150.6	576.299	1150.58
	LIANPKGNGDTVV	1297.69	1297.69	649.817	1297.62
	GGNIP	456.233	456.233	229.154	456.293
	MTTI	464.231	464.231	233.148	464.282
	EGPVR	538.286	538.286	270.193	538.371
	CATSGL	550.242	550.242	276.144	550.273
	AGGGGGVL	586.308	586.308	294.155	586.295
	GGSTESSA	694.277	694.277	348.07	0
	AVVSQLEPE	970.497	970.497	486.255	0
	ITQEE	619.27	619.27	620.275	0
	DVVP	428.227	428.227	215.138	428.262
	ETIV	460.253	460.253	231.17	460.326
	ISPDQ	558.265	558.265	280.131	558.247
	GAVVTKD	688.375	688.375	345.185	688.355
	FFFLLTN	782.367	782.367	392.22	782.426
	VDMGMLR	836.388	836.388	419.212	836.409
	NFYAVEDP	954.397	954.397	478.249	954.484
	EQELKPITGH	1150.6	1150.6	576.299	1150.58
	KVPGVVTIVDH	1162.67	1162.67	582.301	1162.59
	DILP	456.258	456.258	229.154	456.293
	DEEP	488.175	488.175	245.077	488.139
	GAFSGL	550.275	550.275	276.144	550.273
	IGSVVL	586.369	586.369	294.152	586.289
	LMASFTGAL	909.463	909.463	304.176	0
	AIFLSI	662.4	662.4	332.215	0
	DAAHAGYQLTH	1182.54	1182.54	395.2	0
	DGTVGLFGK	892.466	892.466	447.227	892.44
	AGIEP	485.249	485.249	486.254	0
	DVVP	428.227	428.227	215.138	428.262
	SGGGPS	460.253	460.253	231.17	460.326
	GLVGGH	538.286	538.286	270.193	538.371
	QFEF	552.222	552.222	277.144	552.274
	DVEDLV	688.328	688.328	345.185	688.355
	HGAVTLINQAQ	1150.61	1150.61	576.299	1150.58
	ITKKEDVHPP	1162.63	1162.63	582.301	1162.59
	GALKPV	583.369	583.369	584.331	0
	DILP	456.258	456.258	229.155	456.295
	FLEI	520.29	520.29	261.146	520.277
	ISMISL	662.367	662.367	332.216	0
	EAFTLD	694.317	694.317	348.069	0
	AGIEEAR	744.377	744.377	373.207	744.399
	IPVNLAGLP	892.538	892.538	447.227	892.44
	ADAGAIA	587.292	587.292	588.297	0
	TEIV	460.253	460.253	231.169	460.324
	AGIQE	516.254	516.254	259.091	516.168
	CIAGVP	558.284	558.284	280.13	558.245
	ASGCIGQ	634.274	634.274	318.129	0
	EVDEVP	686.312	686.312	344.18	0
	AGVYLPSGML	1006.52	1006.52	504.244	0
	AQHPQLENVV	1150.56	1150.56	576.302	1150.59
	NVPGGSAVMFGAG	1162.54	1162.54	582.301	1162.59
	DKFPLHMANGRRLWVRDAVQQ	2536.32	2536.32	635.1	0
	DILP	456.258	456.258	229.155	456.295
	AGGGFI	520.264	520.264	261.146	520.277
	SIINNSH	783.388	783.388	392.723	783.431
	IVGGP	441.259	441.259	442.264	0
	IPVNLAGLP	892.538	892.538	447.227	892.44
	DAVVNA	587.292	587.292	588.298	0
	MVIV	460.272	460.272	231.169	460.324
	AGLQE	516.254	516.254	259.091	516.168
	SLPGSV	558.301	558.301	280.13	558.245
	VLVVDAAP	782.454	782.454	392.22	782.426
	GIQILPNV	852.507	852.507	427.229	852.444
	ADDVPVGPDE	1028.43	1028.43	515.241	0
	EQELKPITGH	1150.6	1150.6	576.302	1150.59
	NVPGGSAVMFGAG	1162.54	1162.54	582.301	1162.59
	VSGMSRSS	809.37	809.37	810.355	0
	DVVP	428.227	428.227	215.138	428.261
	DIIP	456.258	456.258	229.155	456.295
	ASSAASAA	634.292	634.292	318.128	0
	AGDGFFVA	782.36	782.36	392.22	782.426
	VDDAIIR	800.439	800.439	401.165	0
	DKVVAVVGP	882.518	882.518	442.265	0
	SKLNSSNGS	892.425	892.425	447.227	892.44
	GVQGQRNLSF	1104.57	1104.57	553.29	1104.57
	DASQVSAGASAVL	1174.58	1174.58	588.296	0
	MVIV	460.272	460.272	231.169	460.324
	NIDGV	516.254	516.254	259.091	516.168
	CIGGVV	546.284	546.284	274.175	546.335
	AQPFP	558.28	558.28	280.13	558.245
	GAIVTKKH	852.518	852.518	427.229	852.444
	GRPGE	514.25	514.25	515.246	0
	FYPC	528.204	528.204	529.126	0
	TPDLHQSRTP	1150.57	1150.57	576.302	1150.59
	DGVEPP	628.27	628.27	629.283	0
	IGEGPSGPDSEIFYDRGEEFNN	2428.05	2428.05	810.359	0
	PPLLQQCCNEL	428.227	428.227	215.138	428.261
	DILP	456.258	456.258	229.155	456.295
	ATGSGI	504.254	504.254	253.118	504.221
	AASSATAG	634.292	634.292	318.131	0
	VIAGGGGGVP	782.429	782.429	392.22	782.426
	IVGGP	441.259	441.259	442.266	0
	AGPVGA	470.249	470.249	471.257	0
	QTIEPSGLAH	1050.5	1050.5	526.261	0
	GVQGQRNLSF	1104.57	1104.57	553.29	1104.57
	ETIV	460.253	460.253	231.169	460.324
	DVDVDP	658.281	658.281	330.06	658.106
	IAQTINAP	826.455	826.455	414.236	826.457
	QGIPGIPGV	852.471	852.471	427.229	852.444
	AGLGFIGVQ	860.476	860.476	431.214	860.413
	ATALSAKPE	886.476	886.476	444.244	0
	GHSLEEIEE	1041.46	1041.46	521.76	1041.51
	AGVEPT	572.281	572.281	573.288	0
	TPDLHQSRTP	1150.57	1150.57	576.299	1150.58
	VSGMSRSS	809.37	809.37	810.36	0
	NGAAAGV	558.276	558.276	280.13	558.245
	GEMPGFNGK	951.412	951.412	318.129	0
	GANLVIPT	784.433	784.433	393.222	0
	ARNVGIVGP	882.492	882.492	442.265	0
	FSMD	498.178	498.178	499.115	0
	EGIAH	525.255	525.255	526.261	0
	FDAVESPDIP	1088.5	1088.5	545.296	1088.58
	GVQGQRNLSF	1104.57	1104.57	553.29	1104.57
	DTPVQ	558.265	558.265	280.13	558.245
	GAFIIAVS	776.443	776.443	389.238	0
	AGLGFIGVQ	860.476	860.476	431.214	860.413
	NEPDIEY	878.366	878.366	440.092	878.169
	ATALSAKPE	886.476	886.476	444.246	0
	EIEE	518.222	518.222	519.23	0
	GPQQRPPLLQQCCNELHQEEP	1046.45	1046.45	524.253	1046.49
	SQGLLKWMST	1150.57	1150.57	576.299	1150.58
	AGDIINAPTQMLRLLPRTAWVSLP	2632.45	2632.45	659.109	0
	EVIP	456.258	456.258	229.154	456.293
	NGRGDFSRTSVGH	1388.65	1388.65	348.069	0
	EVTVSGVI	784.433	784.433	393.221	0
	PNMVVNIP	882.463	882.463	442.262	0
	ETFC	498.178	498.178	499.111	0
	ADGVAP	528.254	528.254	529.26	0
	APTFGASAAISP	1088.55	1088.55	545.296	1088.58
	DPTRYIVEP	1088.55	1088.55	545.296	1088.58
	AGIVIVDYQK	1104.62	1104.62	553.29	1104.57
	PAGPNTQTISGAGSYI	1532.75	1532.75	767.362	0
	AELAGV	558.301	558.301	280.13	558.245
	ASCTLLLY	882.452	882.452	295.164	0
	DGRNPT	658.303	658.303	330.06	658.106
	EAGWLAPQ	852.413	852.413	427.229	852.444
	LDNPLPPL	878.475	878.475	440.237	878.46
	ATALSAKPE	886.476	886.476	444.245	0
	EIEE	518.222	518.222	519.229	0
	AIPPK	524.332	524.332	525.337	0
	DKALAQGDYKLLAAQEKKNRNQM	2632.38	2632.38	659.109	0
	QVAPVAQ	711.391	711.391	712.359	0
	GGIGGP	456.233	456.233	229.154	456.293
	GGSFFNSNRG	1041.46	1041.46	348.067	0
	EGIH	436.207	436.207	437.213	0
	ATATTVTIN	890.471	890.471	446.249	0
	FDDC	498.142	498.142	499.114	0
	ADGVAP	528.254	528.254	529.258	0
	APTFGASAAISP	1088.55	1088.55	545.291	0
	VDVGAPYDPSNPDDPDVPTDP	2180.94	2180.94	546.237	0
	DDPVKEIAPAP	1150.59	1150.59	576.299	1150.58
	VHAF	472.243	472.243	237.12	472.226
	LTMEVV	690.362	690.362	346.196	0
	MPILTDAPYP	1132.55	1132.55	378.533	1132.58
	ALGDHDIL	852.434	852.434	427.229	852.444
	DQLSITRAGDTGVLTVK	1772.96	1772.96	444.245	0
	EIEE	518.222	518.222	519.229	0
	VIKALAIPQP	1048.66	1048.66	525.338	0
	ADGDYG	596.208	596.208	597.15	0
	QVAPVAQ	711.391	711.391	712.361	0
	DIIP	456.258	456.258	229.154	456.293
	CYTF	532.199	532.199	267.133	532.251
	TDMNYNDGL	1041.41	1041.41	348.068	0
	GISDQNVK	860.424	860.424	431.214	860.414
	ANSHFSQTLTGF	1308.61	1308.61	437.211	0
	ALTMDSLKTKGNGGGSP	1632.81	1632.81	545.292	0
	AMEVP	545.252	545.252	546.239	0
	AALGVGA	557.317	557.317	558.285	0
	DAAIAAGAP	755.381	755.381	756.348	0
	VHAF	472.243	472.243	237.12	472.226
	AGDPK	486.244	486.244	244.128	486.241
	NVNDTP	658.292	658.292	330.06	658.106
	LTMEVV	690.362	690.362	346.196	0
	DLQLGAP	712.375	712.375	357.21	0
	FVMFLP	752.393	752.393	377.174	752.333
	QTATAVAELAAQGIQP	1568.8	1568.8	393.22	0
	ALPILTPE	852.496	852.496	427.229	852.444
	ATALSAKPE	886.476	886.476	444.245	0
	AIPPK	524.332	524.332	525.338	0
	DIPI	456.258	456.258	229.154	456.293
	MVIV	460.272	460.272	231.17	460.325
	CYFT	532.199	532.199	267.133	532.251
	GIFEGI	634.333	634.333	318.129	634.244
	EDKGGLLQ	858.445	858.445	430.227	0
	AGPIFLWSP	1002.52	1002.52	502.258	1002.5
	AGQDLAQVSD	1002.46	1002.46	502.258	1002.5
	EVSDDTLSPL	1090.5	1090.5	546.236	0
	GADIGKAQWDMGALAAIE	1815.88	1815.88	606.297	0
	APVQPVDQFPQTPHI	1672.86	1672.86	837.452	0
	DYIF	556.253	556.253	279.133	0
	GANILGAP	712.375	712.375	357.21	0
	DYVDEL	752.323	752.323	377.175	752.335
	PLTVLSQDALQP	1281.68	1281.68	428.251	0
	LSAGP	443.238	443.238	444.243	0
	DTPLLVYDTD	1150.54	1150.54	576.3	1150.59
	GADATNP	660.271	660.271	661.281	0
	AGTAIPR	684.392	684.392	685.422	0
	DLLP	456.258	456.258	229.154	456.293
	MVIV	460.272	460.272	231.17	460.325
	AVDGIP	570.301	570.301	286.174	0
	AGVEED	618.25	618.25	310.127	0
	GAYCMD	658.209	658.209	330.06	658.106
	GPGIDILY	878.438	878.438	440.237	878.459
	TYSE	498.196	498.196	499.113	0
	VGAAVGAFAGAI	1002.55	1002.55	502.258	1002.5
	VDVGAPYDPSNPDDPDVPTDP	2180.94	2180.94	546.238	0
	GEVAVTMAQAGGA	1176.54	1176.54	589.282	0
	MFYDFI	834.362	834.362	279.132	0
	ADDKSI	647.313	647.313	324.663	647.311
	DNQEPI	714.318	714.318	358.159	0
	EDLRKDFPL	1131.59	1131.59	378.192	1131.55
	GADIAPRVG	854.461	854.461	428.249	0
	AVLGE	487.264	487.264	488.234	0
	RALPPPPPPPP	1150.65	1150.65	576.3	1150.59
	FPDGAP	602.27	602.27	603.271	0
	AGNAGTIG	660.308	660.308	661.282	0
	IDIP	456.258	456.258	229.154	456.293
	MVIV	460.272	460.272	231.17	460.325
	AGDIIM	618.305	618.305	310.129	618.243
	GAYCMD	658.209	658.209	330.06	658.105
	AAPAAEAPKP	921.492	921.492	461.718	921.421
	ETFC	498.178	498.178	499.113	0
	IGAGVGSAMGLA	1002.52	1002.52	502.258	1002.5
	PIGADSLIMPNV	1226.62	1226.62	614.329	1226.64
	QSDKVPP	752.37	752.37	377.175	752.335
	AVLMLGIL	828.514	828.514	415.228	828.441
	GIVGAVAGVH	878.497	878.497	440.237	878.459
	GGPVPT	526.275	526.275	527.278	0
	ESLGNISPQVP	1121.57	1121.57	561.763	1121.51
	PIGMFSIKSGD	1150.57	1150.57	576.3	1150.59
	QEEIEELSHG	1152.49	1152.49	577.289	1152.56
	DGSPYSTLKEMAENTKIQDWP	2409.12	2409.12	603.281	0
	DQASLQ	660.308	660.308	661.279	0
	GMAGVPGAS	761.338	761.338	762.342	0
	MPIP	456.241	456.241	229.154	456.294
	KPGGN	472.228	472.228	237.086	472.157
	GGNVF	492.233	492.233	247.129	492.242
	IGSVED	618.286	618.286	310.129	618.243
	AGDSEFNTQNNI	1308.56	1308.56	328.139	0
	IIEELE	744.391	744.391	373.207	744.4
	GAAGYKIARHVPGLRWLQ	1992.12	1992.12	499.116	0
	SGIDGA	518.234	518.234	519.238	0
	MTGIDVLKTAY	1226.62	1226.62	614.329	1226.64
	ADGIGGHQ	753.341	753.341	754.334	0
	FFYI	588.295	588.295	295.164	0
	ISFCIL	694.372	694.372	348.176	0
	DYVDEL	752.323	752.323	377.175	752.335
	GLMPNGQP	828.38	828.38	415.228	828.441
	GIGNGGHPIG	878.425	878.425	440.237	878.459
	NAGINSGVRAY	1121.55	1121.55	561.763	1121.51
	PIVPDVARRE	1150.65	1150.65	576.3	1150.59
	HQEALQQQVA	1150.57	1150.57	576.3	1150.59
	GTAGGALMGGLPGF	1204.59	1204.59	603.278	0
	GANAGVDG	660.271	660.271	661.286	0
	DIIP	456.258	456.258	229.154	456.294
	AGSTGNL	618.297	618.297	310.129	618.243
	AAAGGPVL	654.37	654.37	328.139	0
	QIGTDLR	801.434	801.434	401.729	801.443
	AGTAAIAPLQAVTIGGIAVVPC	1992.11	1992.11	499.114	0
	EDCIAILGDLIA	1226.62	1226.62	614.329	1226.64
	ADGIGGHQ	753.341	753.341	754.333	0
	AGGAMF	552.237	552.237	277.119	552.224
	NAKIFGENTAL	1176.61	1176.61	295.163	0
	PTLFYL	752.411	752.411	377.175	752.335
	PGALGCSPK	828.416	828.416	415.228	828.441
	GPGLLHTQG	878.461	878.461	440.237	878.459
	GEMIGWIIG	974.49	974.49	488.233	0
	AVNNELGVLE	1056.55	1056.55	529.262	1056.51
	PSAAPAAEAPKP	1121.57	1121.57	561.763	1121.51
	LAYQTLIAEE	1150.58	1150.58	576.3	1150.59
	PGFNADPSMIR	1204.55	1204.55	603.277	0
	VQIP	456.258	456.258	229.154	456.294
	NGTTNL	618.297	618.297	310.129	618.243
	GGGGVPVI	654.37	654.37	328.138	654.262
	EDEFPK	763.339	763.339	382.686	763.358
	ASVVLSGGT	789.423	789.423	395.745	789.475
	GVSTGLRI	801.471	801.471	401.729	801.443
	DNGHG	498.182	498.182	499.113	0
	DISPN	544.249	544.249	545.255	0
	GEAAADFQAGGAEQ	1320.56	1320.56	661.285	0
	APLFEN	689.338	689.338	690.328	0
	ANHVI	552.302	552.302	277.119	552.224
	GAGPLQDIL	882.481	882.481	295.162	0
	DYVDEL	752.323	752.323	377.175	752.335
	GLMPNGQP	828.38	828.38	415.228	828.441
	NMATIAVP	831.416	831.416	416.727	831.439
	GPGLLHTQG	878.461	878.461	440.237	878.459
	NDLRGNPV	883.451	883.451	442.747	883.48
	ADTEAVALGE	974.456	974.456	488.232	0
	DNLGIKRKN	1056.6	1056.6	529.262	1056.51
	GGNIP	456.233	456.233	229.154	456.293
	DFFP	524.227	524.227	263.139	524.264
	DHGQY	618.24	618.24	310.129	618.243
	AGAKPVL	654.406	654.406	328.138	654.262
	GADALER	730.361	730.361	366.206	730.398
	ENFPEE	763.302	763.302	382.686	763.358
	ASVVLSGGT	789.423	789.423	395.745	789.475
	VGGGGGNAVN	801.362	801.362	401.729	801.443
	AGTAAIAPLQAVTIGGIAVVPC	1992.11	1992.11	499.114	0
	TPNVEN	689.287	689.287	690.323	0
	IGGNE	488.223	488.223	245.095	488.175
	GGAGMLLQ	745.379	745.379	373.681	745.347
	AGATALGSIQFP	1131.59	1131.59	378.198	1131.57
	IGEDLGIL	828.459	828.459	415.228	828.441
	GDNEERL	831.372	831.372	416.727	831.439
	PGGLLYIF	878.49	878.49	440.237	878.459
	GIGFPNNQV	944.472	944.472	473.239	944.463
	DQFPGEPVS	974.434	974.434	488.233	0
	AGGLDFSKTGI	1064.55	1064.55	533.252	1064.49
	GLIPTLDEPTV	1153.62	1153.62	577.783	1153.55
	EVIP	456.258	456.258	229.154	456.293
	VYPF	524.264	524.264	263.139	524.264
	NAADTQ	618.261	618.261	310.129	618.243
	AGAKPVL	654.406	654.406	328.138	654.262
	FTGLFF	730.369	730.369	366.206	730.398
	GLASSAGVS	747.376	747.376	374.684	747.354
	ENFPEE	763.302	763.302	382.686	763.358
	AGAAGGDAAAA	801.362	801.362	401.729	801.443
	AGAAEVYQAGIIIQP	1499.8	1499.8	500.91	1499.71
	NAGVTYAPVIGD	1176.57	1176.57	589.279	0
	LLFEPK	745.437	745.437	373.681	745.347
	GAPTKGGWVYP	1131.57	1131.57	378.198	1131.57
	ASVVLSGGT	789.423	789.423	395.745	789.475
	LGDNEER	831.372	831.372	416.727	831.439
	VQPFFPPK	974.523	974.523	488.286	0
	DEIGG	489.207	489.207	490.213	0
	GDVGLAAFTKS	1064.55	1064.55	533.252	1064.49
	ENGMILSFDK	1153.53	1153.53	577.783	1153.55
	DFPLQ	618.301	618.301	619.273	0
	MMPF	524.213	524.213	263.139	524.264
	IGVNAFQ	747.391	747.391	374.684	747.354
	ENFPEE	763.302	763.302	382.686	763.358
	ACINRLN	802.412	802.412	402.233	0
	AGQNVMILKINDNA	1499.78	1499.78	500.91	1499.71
	GLIPTLDEPTV	1153.62	1153.62	577.783	1153.55
	ASVISDIGTTTMVDQVE	1764.85	1764.85	589.278	0
	ENISSE	677.287	677.287	678.316	0
	QAAGTV	528.254	528.254	265.155	528.295
	DQENLQ	745.324	745.324	373.681	745.347
	GRVAAPDSVYP	1131.56	1131.56	378.198	1131.57
	NSIVYGAP	820.397	820.397	411.233	820.452
	LLSIQSLP	885.517	885.517	443.743	885.471
	DKMNIELL	974.511	974.511	488.283	0
	DGIGGGIAAGFM	1064.5	1064.5	533.252	1064.49
	LPGMTPLSLLP	1153.64	1153.64	577.783	1153.55
	DEVSPE	674.276	674.276	675.28	0
	VAPAFEIVKQNRRQVSCDREFLHM	2904.45	2904.45	727.119	0
	GGNIP	456.233	456.233	229.155	456.294
	KSPHVNVDV	993.524	993.524	332.182	0
	ACGVLEV	689.342	689.342	345.668	689.322
	KPFIQV	730.438	730.438	366.206	730.398
	ENFPEE	763.302	763.302	382.686	763.358
	AGMFNLMVWAFIT	1499.73	1499.73	500.91	1499.71
	AIDMALMLEP	1102.54	1102.54	552.235	1102.46
	FDLPTVRAVH	1153.62	1153.62	577.783	1153.55
	KELEKLASDKKYAYANDKTKSVA	2600.37	2600.37	651.093	0
	SFSLPQ	677.338	677.338	678.319	0
	TYFV	528.258	528.258	265.155	528.295
	ACFLVIVTV	963.546	963.546	322.175	0
	GADEVKK	745.397	745.397	373.681	745.347
	QGRGSNKYLKYVP	1508.81	1508.81	378.199	0
	NVVDVYI	820.433	820.433	411.233	820.452
	AQNELALK	885.492	885.492	443.743	885.471
	VQPFFPPK	974.523	974.523	488.285	0
	AVLGTA	530.306	530.306	531.275	0
	LPGMTPLSLLP	1153.64	1153.64	577.783	1153.55
	DEVSPE	674.276	674.276	675.282	0
	GGNIP	456.233	456.233	229.155	456.294
	FTPVEV	690.359	690.359	346.198	0
	ENFPEE	763.302	763.302	382.686	763.358
	GDHIPYVP	896.439	896.439	449.224	896.433
	LTNDCLIAALDPN	1371.67	1371.67	458.22	0
	ADYIA	551.259	551.259	552.23	0
	CPSKDILVKDGDLLKVDTVINYH	2600.35	2600.35	651.089	0
	SFSLPQ	677.338	677.338	678.319	0
	EIESEPEPEIDS	1388.58	1388.58	695.342	1388.67
	EDEFPK	763.339	763.339	764.306	0
	LAHFR	642.36	642.36	322.176	0
	MLSVNV	662.331	662.331	332.18	0
	ATAEQVK	745.397	745.397	373.681	745.347
	IVVAPLIP	820.542	820.542	411.233	820.452
	KANIPTNIAGPGIANVR	1704.96	1704.96	427.25	0
	ISLSQLPK	885.517	885.517	443.743	885.471
	VQPFFPPK	974.523	974.523	488.282	0
	DDPLVVNHH	1044.5	1044.5	523.26	1044.51
	GLIPTLDEPTV	1153.62	1153.62	577.783	1153.55
	EDPVSE	674.276	674.276	675.283	0
	MPIP	456.241	456.241	229.155	456.294
	LMLL	488.303	488.303	245.185	488.356
	MLSPVQ	674.331	674.331	338.146	674.278
	GVKNEKVYVP	1131.63	1131.63	378.203	0
	ENFPEE	763.302	763.302	382.686	763.358
	DFLADIEA	892.418	892.418	447.226	0
	GAGNAGLLGVIEGQPLELNLDK	2177.17	2177.17	545.288	0
	ADYIA	551.259	551.259	552.23	0
	GPTGPK	555.302	555.302	556.307	0
	GLSNFLKSIGDGSSIAIVATEPAEKP	2600.37	2600.37	651.094	0
	LLEFPQ	745.401	745.401	373.681	745.347
	IVGYITKGRGVSVHR	1640.95	1640.95	411.259	0
	LPVV	426.284	426.284	427.249	0
	EVKSLLAK	886.549	886.549	444.244	886.473
	EFNDLLPK	974.507	974.507	488.283	0
	DVILKTPMQ	1044.55	1044.55	523.26	1044.51
	ASIALG	530.306	530.306	531.271	0
	EGAQFHSGRYLQNNIILGGGVGTG	2444.22	2444.22	612.072	0
	KQTTVYQPQPA	1260.63	1260.63	631.313	0
	EDPVSE	674.276	674.276	675.283	0
	DIIP	456.258	456.258	229.153	456.29
	IMII	488.303	488.303	245.185	488.356
	EEDAHF	746.287	746.287	374.182	746.35
	ENFPEE	763.302	763.302	382.686	763.358
	DIMSAPIF	892.437	892.437	447.226	0
	AGGAATGSGIGV	916.461	916.461	459.244	0
	EVLGGMVDK	946.479	946.479	474.251	0
	GISGF	479.238	479.238	480.206	0
	ADYIA	551.259	551.259	552.23	0
	GPTGPK	555.302	555.302	556.306	0
	AGDLVVLAAIQ	1068.62	1068.62	357.213	0
	DKEELL	745.386	745.386	373.681	745.347
	VVPDLAHPKIPLIIT	1640.99	1640.99	411.259	0
	PGMQLQCT	858.391	858.391	430.225	0
	PATAAMVKP	884.479	884.479	443.246	884.477
	KLLSLSMLSPTGSEFSISFDDNG	2444.18	2444.18	612.072	0
	RMKVADEDAVIQSRLISRQVESA	2600.37	2600.37	651.093	0
	GPEEDEDPDTPESIGPNEP	2022.82	2022.82	675.283	0
	SFSLPQ	677.338	677.338	678.315	0
	DIIP	456.258	456.258	229.153	456.29
	IMII	488.303	488.303	245.185	488.356
	DKEDEE	763.287	763.287	382.686	763.358
	PMFKDKALNYALMPF	1784.9	1784.9	447.224	0
	GDVWQSPE	916.393	916.393	459.246	916.478
	GISGF	479.238	479.238	480.206	0
	EGVQLVYKP	1013.55	1013.55	507.771	1013.53
	DAYPS	551.223	551.223	552.228	0
	GPTGPK	555.302	555.302	556.307	0
	DEIKD	618.286	618.286	619.251	0
	CGFPSC	612.204	612.204	307.031	0
	LSGNLCIG	741.402	741.402	371.697	741.379
	DVPVTQY	820.397	820.397	411.259	0
	ALRGVGAVPL	951.587	951.587	476.759	951.503
	EDIQLIPK	970.534	970.534	486.252	0
	IGSEV	503.259	503.259	504.265	0
	AFQDL	593.27	593.27	594.24	0
	LLGAHVETIGLQKAVVQASQPNDG	2444.3	2444.3	612.072	0
	EDPVSE	674.276	674.276	675.28	0
	SFSLPQ	677.338	677.338	678.317	0
	DIIP	456.258	456.258	229.153	456.29
	LMLL	488.303	488.303	245.185	488.356
	EDEFPK	763.339	763.339	382.686	763.358
	EIGSTPVA	772.397	772.397	387.222	0
	NFALALDE	892.418	892.418	447.226	0
	AIIIFDPE	916.491	916.491	459.246	916.478
	IVLVPVGLGF	1012.63	1012.63	507.285	1012.56
	ESLENNPKL	1044.5	1044.5	523.26	1044.51
	DEIQD	618.25	618.25	619.255	0
	PDPFYVPISLEQSVERYGAFETG	2600.24	2600.24	651.094	0
	FNGSV	522.244	522.244	262.118	522.221
	GAEKLSEF	879.434	879.434	294.152	0
	DLAIPVPP	820.47	820.47	411.259	0
	GPAGGLPVVEG	951.503	951.503	476.759	951.503
	AATIEPEPAG	970.461	970.461	486.252	0
	AFQDL	593.27	593.27	594.243	0
	KLLSLSMLSPTGSEFSISFDDNG	2444.18	2444.18	612.071	0
	DIIP	456.258	456.258	229.153	456.29
	SADLTGPL	772.397	772.397	387.223	0
	LSNVPVLS	828.459	828.459	415.253	0
	ASATMGILGP	916.469	916.469	459.246	916.478
	PVIPAEMQP	1012.49	1012.49	507.285	1012.56
	KAPDP	526.275	526.275	527.245	0
	PEINGIEVCR	1144.55	1144.55	573.288	0
	IGNGGNGAKINIKVQDVFM	1975.02	1975.02	659.334	0
	FNGSV	522.244	522.244	262.117	522.219
	DLAIPVPP	820.47	820.47	411.26	0
	AVSQYGLK	864.471	864.471	433.21	864.405
	PGHIAQVKC	951.496	951.496	476.759	951.503
	AFENL	593.27	593.27	594.243	0
	GNDDFSISFESGTPSLMSLSLLK	2444.18	2444.18	612.072	0
	ATALQVQCALDGAK	1388.7	1388.7	695.342	1388.67
	DIIP	456.258	456.258	229.153	456.29
	CGFPSC	612.204	612.204	307.031	612.048
	AVSDLLE	745.386	745.386	373.681	745.347
	AGDLEIEVTKP	1170.61	1170.61	391.203	0
	TIISVAIL	828.532	828.532	415.253	0
	APARLVAAPA	951.55	951.55	476.758	951.501
	GHVPNPTYE	1012.46	1012.46	507.285	1012.56
	AQHAT	526.25	526.25	527.245	0
	AVDRGTTQKPVHIYNYWVNGAK	2516.29	2516.29	630.08	0
	GLVGGAAD	658.329	658.329	659.335	0
	ADRKPE	714.366	714.366	358.206	714.398
	VVPP	410.253	410.253	411.259	0
	LDAIAVDHV	951.503	951.503	476.759	951.503
	DAGSAIGAVITG	1030.53	1030.53	516.285	1030.55
	AFQDL	593.27	593.27	594.243	0
	AGGIGDL	601.307	601.307	602.313	0
	EPVNEMLLERDTGKVAIDERM	2444.2	2444.2	612.072	0
	ANIQIQDVVAGIP	1336.74	1336.74	669.351	1336.69
	NELRRNNQSMQ	1388.66	1388.66	695.342	1388.67
	DIIP	456.258	456.258	229.153	456.29
	AANAVIP	654.37	654.37	328.224	654.433
	ISPVCLSLVIVT	1242.73	1242.73	415.256	0
	QVAVVGIAPV	951.575	951.575	476.758	951.501
	DVTDPSIRG	958.472	958.472	480.229	0
	EGVQLVYKP	1013.55	1013.55	507.771	1013.53
	NGGPAH	567.24	567.24	568.27	0
	GLVGGAAD	658.329	658.329	659.333	0
	DLAIPVPP	820.47	820.47	411.259	0
	FSSLLWI	864.475	864.475	433.21	864.405
	TFPL	476.264	476.264	477.236	0
	NFTPGTLGPQ	1030.51	1030.51	516.285	1030.55
	LGELISNLQTIRSRNIAPD	2109.15	2109.15	528.302	0
	AFEDL	593.27	593.27	594.242	0
	PDGEGAISFYNQEPITLIQPKK	2444.26	2444.26	612.072	0
	TFGMINIGAQGLAP	1388.71	1388.71	695.342	1388.67
	DIIP	456.258	456.258	229.153	456.292
	AIFIVP	658.405	658.405	330.173	658.332
	QQRARKVVISVP	1379.84	1379.84	346.052	0
	TIISVAIL	828.532	828.532	415.251	0
	IGGEV	473.249	473.249	474.252	0
	EENNITVVP	1013.5	1013.5	507.771	1013.53
	GGAVAEG	559.26	559.26	560.232	0
	IGNGGNGAKINIKVQDVFM	1975.02	1975.02	659.335	0
	IKRGTIDGLAFF	1336.75	1336.75	669.351	1336.69
	GVIMAGGI	716.389	716.389	359.225	0
	ANADVGVP	741.366	741.366	371.689	741.364
	GTGTGGGMGATVFI	1224.58	1224.58	409.185	0
	VPTPVHR	820.456	820.456	411.257	0
	GTYIILSV	864.496	864.496	433.21	864.405
	DELNESIEPIGYAVFIP	1904.94	1904.94	477.236	0
	DVISLPLQVA	1054.59	1054.59	528.301	0
	AVWRPRDNFASA	1388.69	1388.69	695.342	1388.67
	DIIP	456.258	456.258	229.153	456.292
	DLGLDFEQLK	1176.6	1176.6	295.164	0
	ALFLVP	658.405	658.405	330.173	658.331
	DYPDQN	750.282	750.282	376.17	0
	LSNVPVLS	828.459	828.459	415.252	0
	AARIIKVNSIDA	1269.74	1269.74	424.209	1269.6
	GIGGGMIVTP	916.469	916.469	459.242	0
	APPLQGIDGF	1013.52	1013.52	507.771	1013.53
	DGQHVKLQEDTILKVMIGLYE	2444.26	2444.26	612.069	0
	LTGVLTGIPAGL	1110.66	1110.66	371.228	0
	ALGFLVGT	776.443	776.443	389.24	0
	FGADAAQMSGTGP	1224.51	1224.51	409.186	0
	LVVRQNFVEK	1230.71	1230.71	411.258	0
	SIFSTTLP	864.459	864.459	433.21	864.406
	TFPL	476.264	476.264	477.237	0
	DVISLPLQVA	1054.59	1054.59	528.301	0
	SVGLPGLSVERN	1388.71	1388.71	695.342	1388.67
	FFYI	588.295	588.295	295.164	0
	AIFIVP	658.405	658.405	330.173	658.332
	IATLLGPL	796.506	796.506	399.236	0
	LSNVPVLS	828.459	828.459	415.255	0
	AASSPAASDA	846.372	846.372	424.147	846.279
	AGNVAIYAIQKVE	1374.75	1374.75	459.243	0
	LGAGIGG	543.302	543.302	544.304	0
	CENAN	549.185	549.185	550.141	0
	DFPLT	591.29	591.29	592.265	0
	QESEDQQ	846.288	846.288	847.284	0
	DMMINDRCGIVD	1380.58	1380.58	346.053	0
	LTGVLTGIPAGL	1110.66	1110.66	371.227	0
	ENLNVY	750.355	750.355	376.17	0
	GAILFGLS	776.443	776.443	389.235	0
	NDNSAMLP	860.37	860.37	431.189	0
	ASMPE	533.216	533.216	534.258	0
	GPAMVQPPLAP	1092.56	1092.56	547.267	1092.52
	GEGPLIQAMSRTN	1388.67	1388.67	695.341	1388.67
	QTINEATT	876.419	876.419	293.157	0
	IVNVIP	654.395	654.395	328.22	0
	DDGPDECCVIQGY	1412.52	1412.52	354.077	0
	LGKFTKQ	820.481	820.481	411.259	0
	LSNVPVLS	828.459	828.459	415.255	0
	GFGGSPIIKKAAAELSPLNLIT	2196.25	2196.25	550.139	0
	EIDVIEEIEQFTGY	1683.79	1683.79	562.267	0
	FDPLT	591.29	591.29	592.26	0
	DNVEMVMPGDNVTFTVELIEPVAIE	2760.32	2760.32	691.095	0
	QQDESEQ	846.288	846.288	847.281	0
	DTESEPEVDT	1120.44	1120.44	281.113	0
	IMTPDD	690.289	690.289	346.053	690.092
	ASLVYMPASE	1066.5	1066.5	534.255	0
	DEGENESSIN	1092.42	1092.42	547.267	1092.52
	AEPSDL	630.286	630.286	631.29	0
	DVDQDEE	848.304	848.304	849.341	0
	DILP	456.258	456.258	229.153	456.292
	SSAGYT	584.244	584.244	293.161	0
	IVNVIP	654.395	654.395	328.223	0
	GAVPKIQ	712.412	712.412	357.212	712.41
	DLAIPVPP	820.47	820.47	411.259	0
	VESFVIGIMIDHTHS	1683.83	1683.83	562.27	0
	DPSNPDDPDVP	1182.47	1182.47	592.263	0
	DGLEALQKGNPQ	1268.64	1268.64	635.311	1268.61
	ATAFGYAYGQLPEQDVARYAADSALI	2760.34	2760.34	691.099	0
	DDENDEDMEDPEPQ	1692.56	1692.56	847.285	0
	DDDVLD	690.271	690.271	346.053	690.092
	ADPEEGPL	826.371	826.371	414.16	826.306
	DAPGE	487.191	487.191	488.175	974.336
	GTEIYDELGTDMKI	1599.73	1599.73	534.256	0
	AGDLDTAGFVK	1092.55	1092.55	547.267	1092.52
	LEQINEPSPK	1153.6	1153.6	577.782	1153.55
	EALALLIGAAGGMSITFHMAFDAIP	2516.28	2516.28	630.083	0
	EPSQPGKPGEPGTTEPGNP	1890.86	1890.86	631.291	0
	ERPAVPGPSQPAAP	1388.7	1388.7	695.341	1388.67
	AAVSWPRGSDQIIQ	1526.78	1526.78	764.352	1526.69
	GSGIVMIKHID	1168.63	1168.63	293.158	0
	LVNVLP	654.395	654.395	328.222	0
	DAAKIDVVGVGIVIEK	1624.94	1624.94	407.236	0
	APIEVRH	820.456	820.456	411.258	0
	VDDDVLSDKLIHAQD	1681.82	1681.82	561.594	1681.76
	FDPLT	591.29	591.29	592.264	0
	IDAPEFSIRQASMSNGIVSGYYISR	2760.35	2760.35	691.098	0
	GAVPKIQ	712.412	712.412	713.416	0
	DDENDEDMEDPEPQ	1692.56	1692.56	847.284	0
	QSGHPGLP	774.366	774.366	388.206	774.397
	ISNITAIP	828.459	828.459	415.227	828.439
	DSNGLVEIE	974.456	974.456	488.175	974.336
	DEKDAAAQQ	974.431	974.431	488.175	974.336
	GIAVPA	526.312	526.312	527.278	0
	PQLVKRYPVLRASAV	1696.01	1696.01	566.361	0
	SVGLPGLSVERN	1388.71	1388.71	695.341	1388.67
	AAVSWPRGSDQIIQ	1526.78	1526.78	764.352	1526.69
	IVNVIP	654.395	654.395	328.223	654.431
	AKKPLEQ	812.476	812.476	407.237	0
	DLAIPVPP	820.47	820.47	411.204	820.393
	GADVPSDAGVVV	1084.54	1084.54	543.274	0
	ADVFLKAVEGIRRINEERDEAS	2516.3	2516.3	630.082	0
	DSLDVLQALEAQDLQAPL	1938.98	1938.98	647.321	0
	DLSEIDLNEIKYFQRATDHIARN	2760.38	2760.38	691.097	0
	GAVPKIQ	712.412	712.412	713.417	0
	QESEDQQ	846.288	846.288	847.284	0
	GLIIGNE	714.391	714.391	358.208	714.401
	IMVLGAIL	828.514	828.514	415.227	828.439
	FLNVVDQI	946.512	946.512	474.254	0
	QPMEGSPMV	974.42	974.42	488.175	974.336
	DEKDAAAQQ	974.431	974.431	488.175	974.336
	GIAVPA	526.312	526.312	527.278	0
	ERPAVPGPSQPAAP	1388.7	1388.7	695.341	1388.67
	ESGMVRACFAALIAG	1526.72	1526.72	764.352	1526.69
	LPTVLP	654.395	654.395	328.223	654.431
	GAVPKIQ	712.412	712.412	357.212	712.41
	QELTPLL	812.464	812.464	407.236	0
	EFPTAGNQPQ	1088.48	1088.48	545.28	1088.55
	FKHFPIAQICWFALLIFFLY	2516.35	2516.35	630.082	0
	ENLDIGMQNMM	1276.53	1276.53	639.287	0
	ELAVES	646.317	646.317	647.321	0
	VAEESEY	825.339	825.339	826.308	0
	YTVF	528.258	528.258	265.154	528.294
	GGDKELP	714.355	714.355	358.208	714.401
	DIGGI	473.249	473.249	474.255	0
	GIAVPA	526.312	526.312	527.28	0
	DLEDTAETEA	1092.45	1092.45	547.267	1092.52
	AGDSMLAGFVGE	1152.51	1152.51	577.281	1152.55
	QEDEVEED	974.335	974.335	975.343	0
	LMLL	488.303	488.303	245.185	488.356
	ALAKFADADNVA	1204.61	1204.61	302.15	0
	LVNVLP	654.395	654.395	328.223	654.431
	AQKELQQKPSVLSGL	1624.91	1624.91	407.237	0
	EGGQLGYE	852.35	852.35	427.207	0
	TVKLNEGGP	913.487	913.487	457.713	913.412
	GDEAGIKSVTL	1088.57	1088.57	545.28	1088.55
	LAAMAGAIIIPLYIIKKSENQGKA	2512.45	2512.45	629.144	0
	DDVDVGSPYSPSDPDS	1650.65	1650.65	826.311	0
	DADKGVVNP	913.451	913.451	914.42	0
	PGIKAFV	730.438	730.438	366.195	730.376
	VSCILGPL	800.447	800.447	401.219	800.424
	GELYDVET	924.408	924.408	463.22	924.425
	SVGVLTMGAI	946.516	946.516	474.255	0
	ELMNPEDQ	974.402	974.402	488.175	974.336
	GIAVPA	526.312	526.312	527.279	0
	AGEQIPILGEMLIKVMRPMLFM	2516.34	2516.34	630.081	0
	FTGIPQ	661.343	661.343	662.321	0
	GVGPGS	472.228	472.228	237.122	472.23
	FPII	488.3	488.3	245.185	488.356
	DMDI	492.189	492.189	247.127	492.24
	LVNVLP	654.395	654.395	328.223	654.432
	VAEYFPQ	852.402	852.402	427.205	0
	SIKDLGANP	913.487	913.487	457.713	913.412
	GEITIEAEG	917.434	917.434	459.742	917.47
	LAGIRVRVVTPAEGVLAEAYGVSAD	2512.36	2512.36	629.143	0
	VAEESEY	825.339	825.339	826.31	0
	DADKGVVNP	913.451	913.451	914.418	0
	TYVF	528.258	528.258	265.154	528.294
	AIGLRSD	730.397	730.397	366.195	730.376
	VSCILGPL	800.447	800.447	401.219	800.424
	DLSLVTVI	858.506	858.506	430.221	858.428
	EGYPDEIS	924.371	924.371	463.219	924.423
	NVLVYYDIPIDLTDQI	1892.98	1892.98	474.254	0
	GALPAV	526.312	526.312	527.28	0
	QASADNDQLLP	1153.53	1153.53	577.783	1153.55
	PNSIIATIPQE	1182.61	1182.61	592.295	1182.58
	FTGIPQ	661.343	661.343	662.323	0
	LMLL	488.303	488.303	245.185	488.356
	DMDI	492.189	492.189	247.127	492.24
	IVNVIP	654.395	654.395	328.223	654.432
	SQPAYTT	766.35	766.35	384.113	0
	GETKIGVE	831.434	831.434	416.736	831.458
	AAMVEQVSAQVF	1278.63	1278.63	427.205	0
	DADKGVVNP	913.451	913.451	457.713	913.412
	PGIPN	496.265	496.265	497.235	992.456
	EIEE	518.222	518.222	519.225	0
	QAGDAQGQAQQ	1102.45	1102.45	552.203	1102.39
	TYVF	528.258	528.258	265.154	528.294
	EQRPTT	730.361	730.361	366.195	730.376
	SDLLDSLP	858.433	858.433	430.221	858.428
	FSIDDQSI	924.408	924.408	463.22	924.425
	GIAVPA	526.312	526.312	527.281	0
	EALPVLRIDE	1153.63	1153.63	577.782	1153.55
	VVVQDGGRGLAL	1182.67	1182.67	592.295	1182.58
	GLPLGSP	655.354	655.354	656.326	0
	FTGIPQ	661.343	661.343	662.324	0
	QMQQIDKPSPDSGEEIAH	2007.88	2007.88	670.302	0
	LMLL	488.303	488.303	245.185	488.356
	FVDI	492.258	492.258	247.127	492.24
	LVNVLP	654.395	654.395	328.223	654.432
	SQAPLDFIMFNHN	1532.71	1532.71	384.115	0
	GPIPN	496.265	496.265	497.235	992.456
	VTASFFNEV	1012.49	1012.49	507.268	1012.52
	LDAHLVMDN	1026.48	1026.48	514.25	1026.49
	EIEE	518.222	518.222	519.228	0
	QAGDAQGQAQQ	1102.45	1102.45	552.203	1102.39
	PNTNNAANPQP	1152.52	1152.52	577.282	1152.55
	ADVGPA	528.254	528.254	265.154	528.294
	VESLLTVP	856.491	856.491	429.27	0
	ITDQGLGIP	912.492	912.492	457.222	912.429
	GPLAIG	526.312	526.312	527.28	0
	VSLVMLAPDI	1088.58	1088.58	545.28	1088.55
	PTLALAASPLAE	1152.64	1152.64	577.282	1152.55
	PQLSALIIVGGD	1182.65	1182.65	592.295	1182.58
	GLPLGSP	655.354	655.354	656.321	0
	QMQQIDKPSPDSGEEIAH	2007.88	2007.88	670.301	0
	IVNVIP	654.395	654.395	328.223	654.432
	GMGEVSTS	766.317	766.317	384.114	0
	AGDNFEK	779.345	779.345	390.684	779.354
	NRFRMGG	836.408	836.408	419.214	836.413
	EDQAAHLPN	993.452	993.452	497.733	993.452
	GEILTLLGPN	1026.56	1026.56	514.25	1026.49
	GLLGIGSGAFKVMAMDN	1679.84	1679.84	840.887	1679.76
	DEVDEQD	848.304	848.304	849.346	0
	ILCVILIA	856.546	856.546	429.269	0
	AIASDPVPE	913.439	913.439	457.709	913.404
	ESKFNEPY	1012.45	1012.45	507.268	1012.52
	AVAPGL	526.312	526.312	527.28	0
	VAQGMG	561.258	561.258	562.25	0
	DLETT	577.26	577.26	578.285	0
	AHGQGNS	669.283	669.283	670.303	0
	LVNVLP	654.395	654.395	328.22	0
	KMAAMSE	766.335	766.335	384.112	0
	AGIGF	463.243	463.243	464.21	0
	LDAFKLSSF	1026.54	1026.54	514.25	1026.49
	GMSVIGLALGQ	1045.55	1045.55	523.761	1045.51
	LTLAFIALNN	1088.62	1088.62	545.28	1088.55
	DEPKS	574.26	574.26	575.278	0
	MEDVI	605.273	605.273	606.258	0
	DEVDEQD	848.304	848.304	849.342	0
	GTILVPLG	768.475	768.475	385.24	0
	REQAITAAQVAAEKLA	1668.92	1668.92	418.141	0
	EDIVLVPN	913.476	913.476	457.711	913.407
	LGIGFPNNQ	974.482	974.482	488.248	0
	GLIGAP	526.312	526.312	527.281	0
	EATGKG	561.276	561.276	562.25	0
	IDETT	577.26	577.26	578.285	0
	LDERSLLKPL	1182.7	1182.7	592.295	1182.58
	GLPLGSP	655.354	655.354	656.319	0
	YLPWAVFMFSFELPET	2007.93	2007.93	670.302	0
	ALAGIVGGVIL	981.622	981.622	328.219	0
	GAIGF	463.243	463.243	464.212	0
	MEHPISFQQSTVD	1517.68	1517.68	506.908	1517.7
	ALSKQGNSGNGG	1088.52	1088.52	545.28	1088.55
	NKAYLERFYEDSPKDKPTP	2297.13	2297.13	575.279	0
	EPIPVIHWEDGETTLVPEDEL	2417.16	2417.16	605.303	0
	MEDVI	605.273	605.273	606.26	0
	DVVPEVEQVAPKSEAEVKEVLKSST	2696.41	2696.41	675.107	0
	DEKNTAGD	848.351	848.351	849.345	0
	LMLL	488.303	488.303	245.186	488.357
	DTAAVV	574.296	574.296	288.191	574.367
	PLVGYLVMNLTSIN	1532.83	1532.83	384.113	0
	NAVVVPLG	768.438	768.438	385.243	0
	AIASDPVPE	913.439	913.439	457.711	913.407
	IDTI	460.253	460.253	461.224	0
	GPGLPA	526.275	526.275	527.279	0
	NNTNVSNGDWVLGFSG	1680.74	1680.74	561.258	1680.75
	DAATTAIPGPLE	1154.58	1154.58	578.295	1154.58
	GLVAKSVVIP	981.622	981.622	328.221	0
	EAGDNVGALLRGVNRE	1668.85	1668.85	418.143	0
	TGTGFAVGAF	926.45	926.45	464.212	0
	VVAGYYKGSA	1013.52	1013.52	507.769	1013.52
	GAFVAA	534.28	534.28	535.248	0
	MEDVI	605.273	605.273	606.258	0
	ATVENGPYAGMTL	1338.61	1338.61	670.299	0
	EPDSDLTFTSHLLKGQRVMELPAL	2696.38	2696.38	675.103	0
	ETDIQQD	848.34	848.34	849.343	0
	IMII	488.303	488.303	245.186	488.357
	GMVLGV	574.315	574.315	288.191	574.367
	PLLVKRLHRHIR	1536.98	1536.98	385.242	0
	FPVNLDPL	913.491	913.491	457.711	913.407
	DTAYAFGIGE	1042.46	1042.46	522.216	0
	GLIGAP	526.312	526.312	527.279	0
	HSSPK	554.281	554.281	555.308	0
	DEELQQNVRPSGFY	1680.77	1680.77	561.258	1680.75
	GPIYALPIPEA	1155.62	1155.62	578.797	1155.58
	GDAGAPIK	743.381	743.381	744.344	0
	VAYRQGLAH	1013.54	1013.54	507.769	1013.52
	GAMASV	534.247	534.247	535.249	0
	DAGIPA	542.27	542.27	543.275	0
	STVAVV	574.333	574.333	575.374	0
	AVGAFAG	591.302	591.302	592.271	0
	MEDVI	605.273	605.273	606.259	0
	MTNDM	610.209	610.209	611.168	0
	ADPAEISGAHGNNS	1338.58	1338.58	670.303	0
	GIPWNMPYADIGLVEELENVLDLP	2696.34	2696.34	675.104	0
	DPDMLQD	848.322	848.322	849.343	0
	KAVKQQIQQQGQQQGKQQMVSR	488.303	488.303	245.186	488.357
	CLVAAV	574.315	574.315	288.191	574.367
	GVGAVPLQ	740.407	740.407	371.228	740.441
	NAVVVPLG	768.438	768.438	385.243	0
	GLDGISFPTGSAAAYGLLGIPI	2105.1	2105.1	527.277	0
	IMLGV	531.309	531.309	532.367	0
	FPADHHNELIMIGST	1680.79	1680.79	561.258	1680.75
	AVLFGVLPMPI	1155.67	1155.67	578.798	1155.58
	DNGMLR	704.328	704.328	705.325	0
	AGGIGQGLA	743.381	743.381	744.349	0
	ITDVISLP	856.491	856.491	429.268	0
	MPSI	446.22	446.22	447.242	0
	GVPMVLNPVMAIPF	1483.79	1483.79	495.58	1483.72
	APMIQALGLT	1013.56	1013.56	507.77	1013.53
	GFYGLGGSAVAA	1068.52	1068.52	535.247	0
	HSSPK	554.281	554.281	555.309	0
	EDAAAV	574.26	574.26	575.276	0
	SKAAAK	574.344	574.344	575.373	0
	IEDQHENVGNG	1210.52	1210.52	606.257	0
	ETLLHHMKQKKTKLYSLNND	2440.29	2440.29	611.169	0
	LCAVAV	574.315	574.315	288.191	574.367
	PIGVGTAGILGIIMIL	1536.93	1536.93	385.243	0
	DTAYAFGIGE	1042.46	1042.46	522.216	0
	GLIGAP	526.312	526.312	527.278	0
	EPFLG	561.28	561.28	562.253	0
	MPEDLIVLQP	1154.59	1154.59	578.279	0
	PHKTPLFSVDFPGIQNVAAPDYARG	2696.37	2696.37	675.102	0
	GVQDASE	704.298	704.298	705.327	0
	ATAGAAVLA	743.418	743.418	744.348	0
	VVNVVKAGQKKLKAY	1644.01	1644.01	412.082	0
	PVFIMRLVTPI	1284.76	1284.76	429.265	0
	VGGNTVRAGGP	984.499	984.499	493.236	0
	QTFGQQLINGLSLG	1517.77	1517.77	506.908	1517.7
	GPALAHKASY	1013.53	1013.53	507.77	1013.53
	FGAGLA	534.28	534.28	535.248	0
	SQPSHSPNPTP	1148.51	1148.51	575.28	0
	IGTRRMLILLGVAIVV	1723.09	1723.09	575.372	0
	TEDEI	605.255	605.255	606.259	0
	DGTNSGGGNGSNGQ	1220.47	1220.47	611.168	0
	GVMIR	574.326	574.326	288.192	0
	PGLPNGPL	764.407	764.407	383.227	0
	APTIAQLAAKLG	1152.69	1152.69	385.243	0
	LTANRDQYTLQYAL	1668.85	1668.85	418.141	0
	VDDL	460.217	460.217	461.219	0
	QSGSPVDIY	980.445	980.445	491.216	0
	DTAYAFGIGE	1042.46	1042.46	522.219	0
	DVDVD	561.228	561.228	562.26	0
	GLDNIRNDYQEIIDHRLPE	2309.14	2309.14	578.283	0
	VGQVIIL	740.48	740.48	371.228	740.441
	PVLT	428.264	428.264	429.271	0
	VQPFFPPK	974.523	974.523	488.246	0
	ASMLSANAHL	1013.5	1013.5	507.77	1013.53
	VQAGYPLATRPFAH	1527.78	1527.78	510.252	0
	GAFVAA	534.28	534.28	535.248	0
	DIGTTTMVDQ	1079.48	1079.48	540.719	1079.42
	DDDEI	605.218	605.218	606.261	0
	ENIGFK	706.365	706.365	707.344	0
	RMAVV	574.326	574.326	288.19	0
	LPGNPLGP	764.407	764.407	383.227	0
	IGTLPVVA	768.475	768.475	385.242	0
	GAGGGNYDSNGHIYYT	1644.68	1644.68	412.081	0
	GHSYNEE	834.314	834.314	418.142	0
	DLML	490.246	490.246	491.213	0
	IISDD	561.265	561.265	562.265	0
	DEPKS	574.26	574.26	575.278	0
	GNTGVRLVLPE	1154.63	1154.63	578.296	1154.58
	AGDYQFVETKAPLGYELNTTPVK	2540.28	2540.28	636.079	0
	AGVFDQI	748.375	748.375	375.187	0
	IPTVITDV	856.491	856.491	429.266	0
	AAIQAPDSQGMVTT	1389.64	1389.64	464.213	0
	KDMLEVLQ	974.511	974.511	488.247	0
	ASMLSANAHL	1013.5	1013.5	507.77	1013.53
	AASNYNGDAAYSSAAVA	1602.68	1602.68	535.247	0
	TEDEI	605.255	605.255	606.26	0
	DLTDFYHRIGNGVMPSTAQINIGQF	2825.34	2825.34	707.346	0
	GTILVPLG	768.475	768.475	385.243	0
	TSGDYNSDFGGD	1233.44	1233.44	412.082	0
	QTTATTATFKNKVFE	1668.84	1668.84	418.142	0
	GIPGL	455.274	455.274	456.243	0
	YAKQDLDE	980.445	980.445	491.216	0
	IISDD	561.265	561.265	562.266	0
	SRSPQSDMKL	1148.55	1148.55	575.28	0
	ASLAFPNNVQDAIFGMVLFHHVN	2540.26	2540.26	636.082	0
	RVGDALSKATAERAAEVGPFDRAPE	2612.33	2612.33	654.093	0
	DAVQELDFALEND	1478.64	1478.64	740.335	0
	GMVAVV	574.315	574.315	288.19	0
	ATTALNV	688.375	688.375	345.212	0
	VIGIGGSY	764.407	764.407	383.226	0
	AKTKVPVD	856.502	856.502	429.267	0
	DGSDA	463.155	463.155	464.212	0
	DVIFLVDE	948.48	948.48	475.236	0
	DVNKFDQQFPPK	1461.73	1461.73	488.248	0
	FSDFRADLVFLSC	1518.72	1518.72	507.243	1518.71
	EDVIIRGIVAA	1154.67	1154.67	578.296	1154.58
	DDDEI	605.218	605.218	606.259	0
	IGTLPVVA	768.475	768.475	385.242	0
	KEEEKM	808.364	808.364	405.205	0
	DLML	490.246	490.246	491.216	0
	DVPY	492.222	492.222	493.213	0
	GLVAYGPLAEGLLTQ	1517.8	1517.8	506.906	1517.7
	DVDVD	561.228	561.228	562.263	0
	DEPKS	574.26	574.26	575.276	0
	AGDPLEVVGYREIGNRVENALRN	2540.31	2540.31	636.083	0
	AQRSVLYWEFRDQLQSDVPLY	2612.3	2612.3	654.092	0
	ANRANEKFNGDDE	1478.64	1478.64	740.332	0
	SLVGQFGRAV	1032.57	1032.57	345.212	0
	EIKTILDFLK	1218.72	1218.72	407.235	0
	RIFDRE	834.435	834.435	418.143	0
	ITDVISLP	856.491	856.491	429.267	0
	GCRFGFGLA	926.443	926.443	464.207	0
	QPVFAFHSDFNLTKGPAG	1948.93	1948.93	488.246	0
	AALEAGNIAFILLGF	1518.84	1518.84	507.243	1518.71
	MEDVI	605.273	605.273	606.257	0
	CVIDQGYAGSDAH	1334.56	1334.56	668.275	1334.53
	GTGALGLPGDYTSM	1338.61	1338.61	670.304	0
	AGFEIATT	808.397	808.397	405.21	0
	LGNIGLQPV	910.512	910.512	456.245	0
	DLML	490.246	490.246	491.216	0
	IISDD	561.265	561.265	562.265	0
	AYPNT	564.254	564.254	565.257	0
	ADGLAVIGDRARYMSE	1722.84	1722.84	575.28	0
	ASNKGKSYYAAITAAEILTQESPQ	2540.28	2540.28	636.081	0
	DVVVSGPEMSDVMATTVLKPALAGPI	2612.34	2612.34	654.092	0
	KAGEHAMNALEEY	1478.63	1478.63	740.332	0
	DLFFVDPE	980.449	980.449	981.421	0
	DLATTTAEIAASQID	1518.74	1518.74	507.243	1518.71
	MVELD	605.273	605.273	606.258	0
	HGDSDNPRESPKPTESPDAI	2163.97	2163.97	722.314	0
	KDEGTIVGAQIAGPGA	1483.75	1483.75	742.863	0
	GIGLMANSISGPAIGQ	1484.77	1484.77	743.366	0
	GMVAVV	574.315	574.315	288.189	0
	IGTLPVVA	768.475	768.475	385.241	0
	AEALMAGF	808.379	808.379	405.209	0
	DLML	490.246	490.246	491.216	0
	GDYPEESIVD	1122.47	1122.47	562.261	0
	PHNPT	564.266	564.266	565.257	0
	DLQAGNQMIDRLLSADNANTH	2297.07	2297.07	575.278	0
	EPELGTSTKIIGTMDLINQKSIGPA	2612.37	2612.37	654.089	0
	VEERNITLPFDM	1478.71	1478.71	740.338	0
	ISDIPNGCY	980.427	980.427	981.413	0
	DFFP	524.227	524.227	263.138	524.262
	KMIELGA	776.41	776.41	389.198	776.382
	TALAALAPQ	854.486	854.486	428.251	0
	GWAVIVVGV	898.528	898.528	450.262	898.509
	GIPGL	455.274	455.274	456.245	0
	VQPFFPPK	974.523	974.523	488.245	0
	AVVEGDFPAV	1002.5	1002.5	502.247	0
	FSPSAKVNYFSQE	1518.7	1518.7	507.243	1518.71
	GAIVVKPDQDHTDTQLAIKSIFE	2540.31	2540.31	636.082	0
	ITGAAVE	659.349	659.349	660.308	0
	GNGLP	456.233	456.233	229.117	0
	GIAAVAIK	741.475	741.475	371.725	741.435
	KEEEKM	808.364	808.364	405.201	0
	SAAKVVPSGV	913.523	913.523	457.754	0
	DLML	490.246	490.246	491.216	0
	DDIM	492.189	492.189	493.214	0
	AEGVLAEAYGVSADFPK	1722.85	1722.85	575.278	0
	DTVLHWGEMGLKSLPKTVFIILTY	2760.49	2760.49	921.184	0
	KSEFEQLFLDENDQDEASNETDEPL	2941.26	2941.26	981.422	0
	GVSAALLLR	898.56	898.56	450.262	898.509
	GPIAV	455.274	455.274	456.285	0
	DVGGQERVKAVNP	1368.7	1368.7	457.254	0
	KPEFGQPLS	1002.5	1002.5	502.246	0
	ATLGANAGPLPVV	1178.67	1178.67	590.297	1178.58
	AYGAYATIKHV	1192.62	1192.62	597.315	0
	GIVGSDI	659.349	659.349	660.317	0
	QFNPQDPK	974.434	974.434	488.248	0
	DLML	490.246	490.246	491.216	0
	DEPKS	574.26	574.26	575.277	0
	DKAEGANAAISD	1160.53	1160.53	581.285	1160.55
	ALSGELLEFSN	1178.58	1178.58	590.297	1178.58
	EVESDSEPEVDLEIESEPEPEIESEP	2941.26	2941.26	981.423	0
	GGGFGDQGG	750.293	750.293	376.099	0
	LSGVRGVLV	898.56	898.56	450.262	898.509
	DLNNVPKN	912.466	912.466	457.252	0
	DAVVV	501.28	501.28	502.247	0
	IDLCLYNNI	1045.54	1045.54	523.752	1045.49
	EGLGAGNLPVEVVEPIQK	1848.98	1848.98	617.34	0
	VGSGDLLSSLAAAFCAIGPTP	1977.97	1977.97	660.316	0
	APAAPASSAAP	909.456	909.456	304.164	0
	QEKGSDTT	864.383	864.383	433.217	864.419
	AGVIE	487.264	487.264	488.248	0
	DLML	490.246	490.246	491.217	0
	IDSDVPFCVYGHTAH	1659.74	1659.74	554.25	0
	GAPASKPMGDMSPSKLDAVSHGSA	2297.08	2297.08	575.279	0
	AGDDVSSAASSSDSNTGTNTTGTAGGGYVA	2677.12	2677.12	670.299	0
	AGQFFPE	794.36	794.36	795.345	0
	EDLFMT	754.321	754.321	378.191	754.368
	GAMVSDVV	776.374	776.374	389.198	776.382
	IGFVVGLE	832.47	832.47	417.232	0
	IMNECAIIDIPT	1332.63	1332.63	445.221	0
	KELDLKPG	898.512	898.512	450.262	898.509
	DGGAAGAVAVP	899.435	899.435	450.762	899.509
	GLILDAGCGE	946.443	946.443	474.222	946.43
	AEEVLTPTE	987.476	987.476	330.165	0
	ITNSVPM	776.374	776.374	389.197	776.38
	LTMIDLNY	981.484	981.484	491.712	981.41
	SQPSHSPNPTP	1148.51	1148.51	575.278	0
	QDALLDFARM	1178.58	1178.58	590.298	1178.58
	VASNQKPDEPVP	1296.62	1296.62	649.308	1296.6
	IDEIQDHADLQ	1296.58	1296.58	649.308	1296.6
	DKPSFE	721.328	721.328	722.313	0
	GAFEFPQ	794.36	794.36	795.351	0
	APAAPASSAAP	909.456	909.456	304.164	0
	AANAVIP	654.37	654.37	328.177	654.34
	FSEINI	721.365	721.365	361.661	721.308
	VGFLVGQI	832.47	832.47	417.231	0
	VDIEPTAT	844.418	844.418	423.225	844.435
	VLSSVVGGIC	898.512	898.512	450.262	898.509
	SVPADLATPA	940.487	940.487	471.252	940.49
	EPPIFGVNT	972.492	972.492	487.254	972.493
	QPSQVT	658.329	658.329	330.164	0
	VDRGTTQ	776.366	776.366	389.197	776.38
	DFIPFTRS	981.492	981.492	491.712	981.41
	YAKQDLDE	981.429	981.429	491.712	981.41
	ADLLAPEGYG	1020.48	1020.48	511.236	1020.46
	PWGQSVWGGK	1100.54	1100.54	551.274	1100.53
	RSGKLSLIMF	1150.65	1150.65	576.294	1150.57
	ATLGANAGPLPVV	1178.67	1178.67	590.297	1178.58
	VASNQKPDEPVP	1296.62	1296.62	649.308	1296.6
	AKQVLP	654.406	654.406	328.226	654.437
	LDIKYA	721.401	721.401	361.661	721.308
	AGPYITVG	776.407	776.407	389.197	776.38
	APFVGGIPA	827.454	827.454	414.735	827.455
	DGQVVAPVD	898.44	898.44	450.262	898.509
	GPIFVKQGP	941.533	941.533	471.753	941.491
	AGVIPVIFAS	972.564	972.564	487.254	972.493
	IGANGALIADNRQ	1312.67	1312.67	657.322	1312.63
	KSDPFE	721.328	721.328	722.315	0
	FDFP	524.227	524.227	263.137	524.26
	LSNGLIALS	886.512	886.512	444.244	886.474
	ILDDEVLP	912.48	912.48	457.228	912.442
	DYLYASLH	980.46	980.46	491.209	980.404
	RTAWVSLPT	1030.54	1030.54	516.26	1030.51
	ALFSMVSSFI	1100.56	1100.56	551.275	1100.53
	DPDNPIAPDTP	1150.51	1150.51	576.294	1150.57
	QYAIDHHQPA	1178.55	1178.55	590.297	1178.58
	APVYPVPNGTPGL	1296.67	1296.67	649.308	1296.6
	AVGAQLP	654.37	654.37	328.226	654.437
	IQVSEF	721.365	721.365	361.661	721.308
	GKEKIPAA	812.476	812.476	407.235	812.456
	AGEKVIVAL	898.549	898.549	450.262	898.509
	GANNAAADTD	918.368	918.368	460.09	918.166
	IEQAIQDNAQHL	1379.67	1379.67	460.92	1379.74
	LDPYPNPQ	974.434	974.434	488.257	974.5
	PIDAPFSVGC	1020.46	1020.46	511.236	1020.46
	NNANAGIWTAFM	1308.59	1308.59	655.318	1308.62
	NTNSASQ	721.288	721.288	722.313	0
	LMIISPVV	886.52	886.52	444.244	886.474
	LLVMVDHS	912.474	912.474	457.239	912.464
	NGASDQYKV	980.456	980.456	491.209	980.404
	AGSGGLAIEAVS	1030.53	1030.53	516.261	1030.51
	LAVQLEPYPA	1100.58	1100.58	551.271	1100.53
	MIMDKGGNKGT	1150.55	1150.55	576.295	1150.58
	TVIPKSFRES	1178.63	1178.63	590.297	1178.58
	ATLGANAGPLPVV	1178.67	1178.67	590.297	1178.58
	PESGLKGAITITETPPTLIKAVTAGT	2565.43	2565.43	856.139	0
	AVAGPAIG	654.37	654.37	328.226	654.437
	EIDGLKPILL	1125.66	1125.66	376.192	1125.55
	IGGPLMII	812.483	812.483	407.235	812.456
	QAQVLNY	818.381	818.381	410.195	818.376
	IQKNSQPNLPKL	1379.78	1379.78	460.92	1379.74
	ATAPSACNLQ	974.449	974.449	488.257	974.5
	EPESGAPILL	1040.54	1040.54	521.275	1040.54
	GASVAAQRAPNQ	1168.59	1168.59	585.293	1168.57
	NNANAGIWTAFM	1308.59	1308.59	655.319	1308.62
	DTPVTSS	721.313	721.313	722.314	0
	LVPVKQP	779.49	779.49	390.75	779.486
	SLLDSKPK	886.512	886.512	444.244	886.474
	LPFIPTPI	912.532	912.532	457.236	912.457
	GTLNETLGLP	1030.52	1030.52	516.267	1030.52
	LAVQLEPYPA	1100.58	1100.58	551.271	1100.53
	DEPKS	574.26	574.26	575.279	0
	HAGPIVQYSHA	1178.58	1178.58	590.296	1178.58
	ATLGANAGPLPVV	1178.67	1178.67	590.296	1178.58
	PDAGIVTFDVNDLSYDKAAGWTNYPKGMMDE	3420.52	3420.52	856.138	0
	IGAGPAGL	654.37	654.37	328.223	654.432
	DPVSHLQ	794.392	794.392	398.205	794.396
	LGSLPGQAA	812.439	812.439	407.235	812.456
	IDVGAVSRN	929.493	929.493	465.752	929.49
	QVAVVGIAPV	934.549	934.549	468.241	934.468
	KDPFVKLE	974.544	974.544	488.257	974.5
	PEIAPKLPE	1040.54	1040.54	521.275	1040.54
	TIAANNVAIPQG	1168.61	1168.61	585.293	1168.57
	GGYGGPGVQYVLR	1321.68	1321.68	661.849	1321.68
	IGELIGGSQREER	1442.75	1442.75	722.343	1442.67
	DFSKTHAFP	1048.5	1048.5	263.138	0
	VPDLASAPEDL	1125.56	1125.56	376.192	1125.55
	EVKSLLAK	886.549	886.549	444.244	886.474
	EPDMIIDE	976.406	976.406	489.25	976.485
	EGYPNTPVQP	1100.51	1100.51	551.271	1100.53
	DPDNPIAPDTP	1150.51	1150.51	576.291	1150.57
	FDPGPAPAPPPT	1178.56	1178.56	590.296	1178.58
	PIDKEGPVAAEQMFLLQ	1900.96	1900.96	634.629	1900.86
	DPQVVVALALPGL	1290.75	1290.75	646.346	1290.68
	DIVLVP	654.395	654.395	328.225	654.435
	APYTLV	662.364	662.364	332.217	662.419
	TTPPLIGP	794.454	794.454	398.205	794.396
	AAQGPLSGL	812.439	812.439	407.235	812.456
	NVLINRNS	929.493	929.493	465.752	929.49
	PGPVAPREP	934.487	934.487	468.238	934.461
	ITLDKLNKP	1040.62	1040.62	521.275	1040.54
	DAIALTAPDLGL	1168.63	1168.63	585.293	1168.57
	AMGINKMTKQNA	1322.63	1322.63	662.321	1322.63
	NPESFKDITTEY	1442.66	1442.66	722.343	1442.67
	DFFP	524.227	524.227	263.138	524.262
	ANIVGVIVMPI	1125.65	1125.65	376.192	1125.55
	GAVIEAIKP	896.533	896.533	449.25	896.486
	GAPGTAGADGKP	997.483	997.483	499.738	997.462
	LEQWNEPL	1045.46	1045.46	523.752	1045.49
	DPVQVYGNLL	1117.57	1117.57	559.79	1117.57
	DPTNPANPQVP	1148.55	1148.55	575.283	1148.55
	KVNPDPMEQGGMETLQK	1900.9	1900.9	634.629	1900.86
	IGVENE	659.313	659.313	660.308	1318.6
	LMLL	488.303	488.303	245.185	488.356
	ITIVPL	654.432	654.432	328.225	654.435
	FALSLI	662.4	662.4	332.217	662.419
	PAMVAPIP	794.436	794.436	398.205	794.396
	ITDVISLP	856.491	856.491	429.226	856.437
	AGIPMQIPL	938.526	938.526	470.235	938.456
	AGNTIVDLF	948.492	948.492	475.235	948.455
	EVPLNGAGLGEI	1167.61	1167.61	584.78	1167.54
	FTGIPQ	661.343	661.343	662.32	1322.63
	AEPTPVATSTASNPT	1442.69	1442.69	722.343	1442.67
	DFFP	524.227	524.227	263.138	524.262
	AGNPGILGVV	896.497	896.497	449.25	896.486
	PLLPSDNPI	964.523	964.523	483.237	964.46
	PGVGNLATGLV	997.544	997.544	499.738	997.462
	AGGGSDTGAITLV	1117.56	1117.56	559.79	1117.57
	IEALMASEFI	1138.56	1138.56	570.278	1138.54
	AGLVNGQFENT	1148.55	1148.55	575.283	1148.55
	FIYSGAVAVDVGADYVQK	1900.96	1900.96	634.629	1900.86
	IGVENE	659.313	659.313	660.308	1318.6
	FPII	488.3	488.3	245.185	488.356
	ITIVPL	654.432	654.432	328.225	654.435
	AFLVDV	662.364	662.364	332.214	662.414
	IPMALPSI	856.473	856.473	429.226	856.437
	LENEPLPQ	938.471	938.471	470.235	938.456
	YIVVIVDE	948.517	948.517	475.235	948.455
	GVKAEIAIVEQYM	1450.74	1450.74	484.599	1450.78
	SLEASIEVDNQ	1203.56	1203.56	602.803	1203.59
	EGLGGTAEPPAGQK	1310.65	1310.65	656.313	1310.61
	KDPIAGGHPCHTPN	1442.67	1442.67	722.326	1442.64
	DFFP	524.227	524.227	263.137	524.259
	PGAGILAIK	854.523	854.523	428.285	854.556
	GVVAVLMPI	897.536	897.536	449.759	897.503
	GVVGLIGPNG	897.492	897.492	449.759	897.503
	WLPSAFDGAH	1099.51	1099.51	550.762	1099.51
	GGLLCQLCFF	1099.52	1099.52	550.762	1099.51
	GGSLQAPFNDL	1118.52	1118.52	560.282	1118.55
	GVCFGSIIGALL	1148.63	1148.63	575.283	1148.55
	DSPLVASGIDGAKAAGDYLS	1905.93	1905.93	636.292	1905.85
	VENGADVMKQVN	1318.62	1318.62	660.308	1318.6
	LMLL	488.303	488.303	245.185	488.356
	DLVVPL	654.395	654.395	328.225	654.435
	PVPKPK	664.427	664.427	333.22	664.426
	IAIQDAPK	854.486	854.486	428.285	854.556
	DLPVLVTH	892.502	892.502	447.275	892.535
	LDQLIPGLA	938.544	938.544	470.235	938.456
	IKTPLNQVNP	1138.63	1138.63	570.279	1138.54
	LEADTDRYPQ	1206.55	1206.55	604.297	1206.58
	ANQYFSDKPNFI	1442.68	1442.68	722.326	1442.64
	GGSSGGTNFLLNWPNHAVGNLNSNTINILGMEPYN	3672.73	3672.73	919.169	0
	FLEI	520.29	520.29	261.145	520.275
	DFFP	524.227	524.227	263.137	524.26
	FNNQPLKP	957.492	957.492	320.159	0
	VTVAGSTVNK	974.54	974.54	488.239	974.463
	FPQLEAHMK	1099.55	1099.55	550.772	1099.53
	DIGGPSMLRSA	1118.54	1118.54	560.282	1118.55
	GAIGALIGAIFM	1148.63	1148.63	575.283	1148.55
	LGPDVKLIVDGGRGGDGGAPG	1905.99	1905.99	636.292	1905.85
	AHMDGTFHLNIDEMPIVQSYGGGT	2605.16	2605.16	652.293	0
	DALNLENLAPLQ	1310.67	1310.67	656.313	1310.61
	LGGIAPGA	654.37	654.37	328.229	654.444
	NNASGNGGGDG	918.343	918.343	460.09	918.166
	NQVENPLK	940.498	940.498	471.251	940.487
	IGLGLGGLGW	941.533	941.533	471.753	941.492
	AGETIVKNVIP	1140.64	1140.64	571.297	1140.58
	QLTVLGVGTFGG	1148.61	1148.61	575.283	1148.55
	DEYPVDMPIE	1206.51	1206.51	604.306	1206.6
	GLIAGMDIMSGEGIEAGINIV	2059.03	2059.03	687.312	2058.91
	AGQLGALSGGH	966.488	966.488	967.478	0
	DVAQVPGSITY	1148.57	1148.57	1149.56	0
	FLEI	520.29	520.29	261.145	520.275
	DFFP	524.227	524.227	263.137	524.26
	TLMLDV	690.362	690.362	346.195	0
	EPVVKPKP	892.538	892.538	447.275	892.535
	ANFSIEQV	906.445	906.445	454.233	906.452
	PVPAVPQKGV	991.57	991.57	496.76	991.506
	AHDPFVEDGL	1098.5	1098.5	550.258	1098.5
	DVQPQSPLAPEAAAQAEDEKDHEM	2605.16	2605.16	652.289	0
	LGGIAPGA	654.37	654.37	655.335	0
	PAGNSAEDRITRR	1442.72	1442.72	722.326	1442.64
	LGLGAPGA	654.37	654.37	328.229	654.444
	VAMGLGQGLP	941.5	941.5	471.753	941.492
	AIGAFMIPQ	974.49	974.49	488.239	974.463
	AAHPIGATAVGG	1020.54	1020.54	511.231	1020.45
	AGETIVKNVIP	1140.64	1140.64	571.297	1140.58
	DQLAMEVAEK	1148.54	1148.54	575.283	1148.55
	EPIRSMGYTN	1166.54	1166.54	584.264	1166.51
	GLQHPSRP	906.467	906.467	907.452	0
	MQGGNVSRPEDMYGQQVPPTQAGRGGGNNPNGGNGSS	3672.6	3672.6	919.168	0
	AGQLGALSGGH	966.488	966.488	967.48	0
	TLMLDV	690.362	690.362	346.196	0
	AGNLGILGVLEGPEV	1436.79	1436.79	360.211	0
	DVHQITGV	867.445	867.445	434.718	867.422
	DIVGAKYLN	991.534	991.534	496.76	991.506
	KTVLFPEPIYVEGEQ	1763.9	1763.9	588.965	1763.87
	IGAGPLQ	654.37	654.37	655.333	0
	PQGLGSQGPKPAAPQSPGPVAP	2053.06	2053.06	685.348	0
	GSASISDSGSTSVSDS	1442.6	1442.6	722.313	0
	GNPGIYTV	820.397	820.397	821.408	0
	LGGIAPGA	654.37	654.37	328.229	654.444
	LNAHPQLN	906.456	906.456	454.233	906.452
	VAMGLGQGLP	941.5	941.5	471.753	941.492
	GNRPSFTAAG	976.473	976.473	489.245	976.476
	GAQGLAPGVPP	978.513	978.513	490.253	978.491
	NGGNNSGGMKS	1021.42	1021.42	511.733	1021.45
	IVMGVYINPL	1117.62	1117.62	559.793	1117.57
	DLNVENPLDI	1140.57	1140.57	571.297	1140.58
	SPFENSDKEP	1148.5	1148.5	575.283	1148.55
	DFFP	524.227	524.227	263.137	524.26
	VFVEVV	690.395	690.395	346.196	0
	IIAGPEIR	867.518	867.518	434.719	867.423
	QGVLDHGGKV	991.509	991.509	496.76	991.506
	NELDY	652.27	652.27	653.267	0
	AVAGPAIG	654.37	654.37	655.333	0
	PIQIGQGIAYVPE	1383.74	1383.74	692.829	1383.64
	IGEGAEF	721.328	721.328	722.314	0
	PAGIKTFFSGNAGVLF	1640.86	1640.86	821.408	0
	NLPIT	556.322	556.322	279.169	0
	AGKAVPL	654.406	654.406	328.22	0
	EPNNSRPV	911.446	911.446	456.735	911.456
	IPLFVAPW	941.538	941.538	471.753	941.492
	GLLANYTIL	976.559	976.559	489.247	976.48
	KVPAPDGDLD	1025.5	1025.5	513.717	1025.42
	EDVASIAVYH	1102.53	1102.53	552.265	1102.52
	DPLDTKVYAP	1117.57	1117.57	559.793	1117.57
	GRQIAVPGLDP	1121.62	1121.62	561.771	1121.53
	GAPNSEVAADSM	1148.47	1148.47	575.277	1148.54
	DFFP	524.227	524.227	263.137	524.26
	KPAPLIM	784.452	784.452	393.188	784.362
	DAGKIAGLE	872.46	872.46	437.232	872.449
	QDGRLVPI	879.481	879.481	440.727	879.44
	GVATYQNPQ	976.461	976.461	489.246	976.478
	DAELEEREP	1102.48	1102.48	552.265	1102.52
	DKLDY	652.307	652.307	653.265	0
	ALGSAILATTGANAGP	1383.74	1383.74	692.829	1383.64
	PQSDEF	721.292	721.292	722.312	0
	LDLSPF	690.359	690.359	346.192	0
	IANELVGPV	910.512	910.512	456.26	910.506
	DILKALAVF	988.596	988.596	495.264	988.514
	DPLDTKVYAP	1117.57	1117.57	559.793	1117.57
	ANKIINQINV	1126.63	1126.63	564.283	1126.55
	PNPQATLPGGTP	1148.58	1148.58	575.277	1148.54
	VLVDQDKFQS	1178.58	1178.58	590.297	1178.58
	AVPEAERESCF	1236.54	1236.54	619.307	1236.6
	EDSVMACEEINIGGPK	1690.75	1690.75	846.408	1690.8
	FYLGLGAPTSFTFFLIMLPS	2237.15	2237.15	1119.57	0
	MDFP	524.194	524.194	263.137	524.26
	LTGIPAGLQ	869.486	869.486	435.735	869.456
	GVVGLIGPNG	898.476	898.476	450.25	898.486
	ALLEADVNF	990.502	990.502	496.288	990.561
	AGAVASGIIIGP	1024.59	1024.59	513.27	1024.53
	AGAGGAAHLPGML	1121.57	1121.57	561.771	1121.53
	LASGLLGIGSGAF	1161.64	1161.64	581.812	1161.61
	NKGLADSLDLPY	1304.66	1304.66	653.262	0
	LAPQIYAAMVYSPS	1510.74	1510.74	756.361	1510.71
	QIGEELN	784.36	784.36	785.358	0
	IGVATLPV	768.475	768.475	385.241	0
	DLFAQGH	786.366	786.366	394.206	786.397
	DKPVATDLQ	986.492	986.492	494.271	986.528
	ENAAPAPSAAP	1010.47	1010.47	506.238	1010.46
	QIADDVPSLQ	1084.54	1084.54	543.275	1084.54
	DPLDTKVYAP	1117.57	1117.57	559.792	1117.57
	AESRFAPSLAT	1148.58	1148.58	575.283	1148.55
	GPAVAIPYNALFAM	1434.72	1434.72	718.341	1434.67
	MAQPKNFDAFYEQGMTANT	2163.92	2163.92	722.311	0
	VNLEQYQKDSNPQQ	1690.78	1690.78	846.408	1690.8
	EPLEKTK	843.47	843.47	422.723	843.432
	PGVVAVVKDNNVL	1323.74	1323.74	442.219	1323.63
	GTIDGVNLV	886.476	886.476	444.241	886.468
	GVVGLIGPNG	898.476	898.476	450.25	898.486
	LAGVFLDLQ	974.544	974.544	488.249	974.483
	LTDTVLNIW	1087.59	1087.59	544.77	1087.53
	LASGLLGIGSGAF	1161.64	1161.64	581.812	1161.61
	EDFDGA	652.234	652.234	653.262	0
	ALSDAPADAETFGDTLAIKVGHA	2269.12	2269.12	757.368	0
	ESPPDIK	784.397	784.397	785.362	0
	DFFP	524.227	524.227	263.137	524.26
	AAELAVPV	768.438	768.438	385.244	0
	NPQLHLLEQDT	1323.63	1323.63	442.219	1323.63
	VAPGVIFGLV	970.585	970.585	486.274	970.534
	DVGANAGGTDIL	1102.51	1102.51	552.263	1102.51
	NNIFDIGGIR	1117.59	1117.59	559.792	1117.57
	AQRQFPLGDI	1144.59	1144.59	573.279	1144.54
	AGLVNGQFENT	1148.55	1148.55	575.279	1148.54
	NESPLY	721.328	721.328	722.326	0
	DSGARYRAVMEPIVQ	1690.85	1690.85	846.408	1690.8
	CILVIV	658.409	658.409	330.236	0
	ITNYAVDKL	1035.56	1035.56	346.194	0
	DIKYAI	721.401	721.401	361.663	721.312
	LPQIPNG	737.407	737.407	369.728	737.441
	DILAGGWIM	974.49	974.49	488.249	974.483
	LVREVIQH	992.577	992.577	497.25	992.486
	VADQNVQLW	1087.53	1087.53	544.77	1087.53
	PSQINTP	756.365	756.365	757.366	0
	EDIAEPN	784.324	784.324	785.362	0
	DFFP	524.227	524.227	263.137	524.26
	TAGIVGLP	768.438	768.438	385.242	0
	TRLSILI	814.528	814.528	408.231	814.448
	LNIREQL	884.508	884.508	443.258	884.501
	VGAVMDNLI	930.484	930.484	466.243	930.471
	EGEIGPVVGV	970.497	970.497	486.274	970.534
	ISNGAAVTTASG	1047.52	1047.52	524.76	1047.51
	CSVFDGIPPQS	1148.52	1148.52	575.279	1148.54
	LGPGPDPELLFL	1266.69	1266.69	634.337	1266.66
	IGEGAEF	721.328	721.328	722.325	0
	MTLVDI	690.362	690.362	346.195	0
	IFVSTGV	721.401	721.401	361.663	721.312
	GGNFVGNGGPV	974.446	974.446	488.249	974.483
	LVREVIQH	992.577	992.577	497.25	992.486
	QLNPLEEAL	1008.51	1008.51	505.244	1008.47
	GMLIPVAIQD	1087.56	1087.56	544.77	1087.53
	GPLGAVSMTMI	1091.54	1091.54	546.769	1091.52
	LASGLLGIGSGAF	1161.64	1161.64	581.812	1161.61
	ALYGLQDPYQ	1166.56	1166.56	584.314	1166.61
	PNVPV	524.296	524.296	263.137	524.26
	DGVIIGVP	768.438	768.438	385.244	768.474
	ADRLGLPGI	910.524	910.524	456.263	910.511
	DAATTAIPGPL	1025.54	1025.54	513.772	1025.53
	QGIAGLITPVP	1047.6	1047.6	524.76	1047.51
	GPNGAGKSTMI	1047.5	1047.5	524.76	1047.51
	AGTNKVVAATVD	1144.61	1144.61	573.279	1144.54
	GLGLAYNLKQA	1148.61	1148.61	575.279	1148.54
	GGAAAGNDGDGDTSPVDPNSPDVPTVTSTSK	2885.28	2885.28	722.317	0
	AAELAVPV	768.438	768.438	769.476	0
	PGGYLGVP	774.391	774.391	388.205	774.395
	EVGDLQPL	869.449	869.449	435.735	869.456
	VAVASGQVPVALGSD	1368.72	1368.72	457.263	0
	GNPVEPNAPV	992.493	992.493	497.25	992.486
	ALDLSGDAVQQ	1115.55	1115.55	558.787	1115.56
	ADVGLLG	643.354	643.354	644.319	0
	GIPGSVGGAIFMNAG	1346.67	1346.67	674.345	1346.68
	TAATASTTAAGDSSPT	1408.63	1408.63	705.308	0
	SGLLYSV	737.396	737.396	369.728	737.441
	DGVIIGVP	768.438	768.438	385.244	768.474
	DGAMLMIQI	1006.48	1006.48	504.258	1006.5
	ALPDAFILGI	1028.59	1028.59	515.269	1028.52
	AVEVAAAAGMAS	1046.51	1046.51	524.253	1046.49
	GPLGAVSMTMI	1091.54	1091.54	546.769	1091.52
	VAGPEGLEGHAP	1148.55	1148.55	575.279	1148.54
	ATAPAAV	615.323	615.323	616.288	0
	AAELAVPV	768.438	768.438	769.479	0
	IDRIVGP	768.449	768.449	385.244	768.474
	ASGGSSGGPV	774.351	774.351	388.206	774.397
	SIRELDNK	973.519	973.519	487.762	973.51
	ENIAMVQKN	1045.52	1045.52	523.752	1045.49
	VADQNVQLW	1087.53	1087.53	544.77	1087.53
	DDIDVLDSLI	1116.56	1116.56	559.286	1116.56
	AAKTGMLANSAVVD	1346.69	1346.69	674.345	1346.68
	NQSNPAGAQNVTGNA	1442.64	1442.64	722.315	0
	PTNAVPYNGPFNTI	1520.71	1520.71	761.378	0
	AAVGSGEVAP	856.429	856.429	857.391	0
	AAELAVPV	768.438	768.438	385.244	768.474
	IEFMLQP	876.442	876.442	439.228	876.441
	LDGAHNLPGV	991.509	991.509	496.76	991.505
	DKYDLLIQ	1006.53	1006.53	504.26	1006.5
	GILANYPIASAPALGI	1539.87	1539.87	514.285	0
	QATPGGVVKAH	1046.55	1046.55	524.253	1046.49
	QVIIAGAGGAAH	1046.55	1046.55	524.253	1046.49
	GGGEAGLVAGCRA	1148.52	1148.52	575.279	1148.54
	AAELAVPV	768.438	768.438	769.478	0
	ADLEVRAMTAPAAANQRFLA	2115.09	2115.09	1058.58	0
	GADLHH	648.298	648.298	217.095	0
	GEGDIKMTVP	1045.51	1045.51	523.752	1045.49
	GLLIFNGLGGAG	1087.6	1087.6	544.77	1087.53
	TTNDIGGGLLGA	1087.55	1087.55	544.77	1087.53
	DIEPV	571.285	571.285	572.289	0
	PVAYNKPADSAKA	1346.68	1346.68	674.345	1346.68
	AVEMVQ	675.326	675.326	676.353	0
	GLAGMLAG	704.353	704.353	705.316	0
	KSDPFE	721.328	721.328	722.308	0
	IGEGMAEGEIANWLVKVGDEVKEDDPVAEVQ	3341.6	3341.6	836.399	0
	AAELAVPV	768.438	768.438	385.242	0
	ISHALQNPQ	1006.52	1006.52	504.259	1006.5
	ATAAIIAAALAG	1012.59	1012.59	507.265	1012.52
	DLERVIGPE	1026.53	1026.53	514.281	0
	PAGIPSGALHQ	1046.55	1046.55	524.253	1046.49
	AVAVPASASVDF	1148.57	1148.57	575.279	1148.54
	GAPMKRAIAFT	1161.63	1161.63	581.812	1161.61
	AVSEPK	629.338	629.338	630.318	0
	SLVYPA	664.343	664.343	665.312	0
	DEIVNQ	716.334	716.334	717.37	0
	AVAGIV	528.327	528.327	529.29	0
	YPIAVGLDGIA	1087.59	1087.59	544.769	1087.52
	ANIGGAVGLDKVA	1200.63	1200.63	601.294	1200.57
	VANIPLGDAKAM	1214.63	1214.63	608.314	1214.61
	AGIGHAFGAIVPN	1222.65	1222.65	612.293	1222.57
	AATNKLVPYQGGE	1346.68	1346.68	674.345	1346.68
	LVKSFFSGSQTLK	1441.78	1441.78	721.867	1441.72
	RDNAASGEDSADLLP	1530.68	1530.68	766.346	0
	VVNSGNLITAGGLYGN	1548.78	1548.78	775.363	1548.71
	ADGIFNQA	835.371	835.371	836.399	0
	EVSAPK	629.338	629.338	315.666	629.317
	AAELAVPV	768.438	768.438	385.24	0
	VQPFFPPK	974.523	974.523	488.261	974.507
	SVVSGATAMGGA	1006.48	1006.48	504.259	1006.5
	FSFVVAPGAH	1046.52	1046.52	524.253	1046.49
	GGVRSVSAGADI	1087.56	1087.56	544.769	1087.52
	EAGEPQ	629.266	629.266	630.321	0
	ADLYPS	664.307	664.307	665.31	0
	NIADAAH	710.335	710.335	711.255	0
	MEATPIG	717.337	717.337	718.356	0
	APGLGDNAFFT	1108.52	1108.52	555.242	0
	VAAVPE	584.317	584.317	585.32	0
	VAGGWLFNKPL	1200.67	1200.67	601.294	1200.57
	GPVTLVRQNTM	1214.64	1214.64	608.314	1214.61
	IQPTDGQVVAPV	1222.66	1222.66	612.293	1222.57
	ATGMFEAILQH	1232.59	1232.59	617.31	0
	MQQFREIVAPQ	1346.67	1346.67	674.345	1346.68
	LNAILWLMRSGAP	1441.78	1441.78	721.867	1441.72
	EKEVTSDKQPEPE	1530.7	1530.7	766.344	0
	GPAVLPQP	777.438	777.438	778.399	0
	FMIF	556.272	556.272	279.169	556.323
	AVIGAV	528.327	528.327	529.295	0
	GTDTGLLLISV	1087.61	1087.61	544.769	1087.52
	VLPALENLIP	1094.62	1094.62	548.312	1094.61
	GLLESPNPPIP	1148.61	1148.61	575.279	1148.54
	EEHAVLGPLRVAHIRMGEYE	2305.16	2305.16	577.291	0
	EAGEPQ	629.266	629.266	630.321	0
	GSLAQPQ	699.355	699.355	700.343	0
	EPSAVNFLADDLM	1420.65	1420.65	711.254	0
	DLASLEA	717.355	717.355	718.355	0
	KAQAIGPI	796.481	796.481	399.257	0
	SIHADIAGP	879.445	879.445	440.731	879.447
	QAIGP	467.238	467.238	468.242	0
	IPNLDEAGN	942.429	942.429	472.198	0
	GTAGLMGASISL	1092.55	1092.55	547.269	1092.52
	FYPE	554.238	554.238	555.241	0
	AGIPVE	584.317	584.317	585.322	0
	EVYDPNEVIE	1206.53	1206.53	604.291	1206.57
	GPVMGMKGGATGGGYS	1441.63	1441.63	721.866	1441.72
	VEPDQLVQAQADMS	1530.69	1530.69	766.343	0
	FMIF	556.272	556.272	279.169	556.323
	DDLMLDDL	948.411	948.411	475.234	0
	PTQPAVAVKP	1006.58	1006.58	504.259	1006.5
	AGVAAGAGALGVL	1025.59	1025.59	513.794	1025.57
	RALGMIGSFVALGSIAGPGIGGL	2113.17	2113.17	529.289	0
	GIPVIGPTKVE	1108.65	1108.65	555.308	0
	PGAGIVYFSSR	1152.59	1152.59	577.294	0
	EAGEPQ	629.266	629.266	630.321	0
	LTDGPEA	717.318	717.318	718.356	0
	NTYSGLGAP	878.413	878.413	879.448	0
	KAQAIGPI	796.481	796.481	399.258	0
	FMPEPLLI	974.515	974.515	488.261	974.507
	FSVNVGDPF	980.46	980.46	491.216	0
	LGGGIPEMICS	1091.5	1091.5	546.77	1091.53
	VLPGSTMFEE	1108.51	1108.51	555.242	0
	AGIEPV	584.317	584.317	585.322	0
	EVYDPNEVIE	1206.53	1206.53	604.295	0
	ANVNGPI	683.36	683.36	684.349	0
	AAGNNNAQGSDFPNGASSQSPAS	2163.91	2163.91	722.31	0
	FTGGMPFMWMGGGLGII	1770.83	1770.83	886.403	0
	GMIVEIHDQ	1040.5	1040.5	261.122	0
	NNGVPRL	768.424	768.424	385.24	0
	LAHVDDLTAIDQL	1422.74	1422.74	475.238	0
	PTQPAVAVKP	1006.58	1006.58	504.259	1006.5
	IGMAVGIDAQKLSPAD	1584.82	1584.82	529.286	0
	AVTAGH	554.281	554.281	555.305	0
	DSIIFHLPPI	1150.64	1150.64	576.347	0
	SSSVSGGH	716.309	716.309	717.289	0
	PGPVATLGAP	878.486	878.486	879.451	0
	DTDSQFPV	907.392	907.392	908.399	0
	EPLNPTVV	867.47	867.47	434.705	867.395
	EVLFLDEP	976.475	976.475	489.234	0
	DAPLGLDTKP	1025.54	1025.54	513.794	1025.57
	ALALMAPAPR	1025.57	1025.57	513.795	1025.57
	LTFITTSVIT	1094.62	1094.62	548.312	1094.61
	TIAGHG	554.281	554.281	555.243	0
	VAAVPE	584.317	584.317	585.319	0
	QQSKEYPLSQ	1206.59	1206.59	604.296	0
	NLVMPVGFIIP	1214.67	1214.67	608.313	1214.61
	NQPAEISQ	885.419	885.419	886.412	0
	LAGVYLPSGM	1006.52	1006.52	504.259	1006.5
	GITAAGLGPRI	1025.59	1025.59	513.795	1025.57
	GAIAGGVGAGMATL	1144.59	1144.59	573.265	1144.52
	FTVLP	575.332	575.332	576.344	0
	AGLVTSTSGNNGGVHLARSPE	2023.01	2023.01	675.337	0
	ADGSPANDSGKDAAPA	1442.63	1442.63	722.31	0
	GLQGAVLA	728.407	728.407	729.372	0
	AITFLPTVTSMGQQ	1492.76	1492.76	747.368	0
	GPAVGARYIEDEMFVETPTNLPRGGHQLVFTL	3513.77	3513.77	879.449	0
	STNDTFPTAGKMALCMQ	1814.8	1814.8	908.404	0
	DLPAKDPI	867.47	867.47	434.705	867.395
	IMLFDEPT	980.452	980.452	491.247	980.479
	PNNGPVFMM	1006.43	1006.43	504.259	1006.5
	GAILKPANPKP	1104.67	1104.67	553.327	0
	NPVPE	554.27	554.27	555.243	0
	GFGKVP	603.338	603.338	604.295	0
	TDASDES	723.256	723.256	724.311	0
	GGPGGGVAGLGAGLIGAACKA	1684.86	1684.86	843.39	1684.77
	NQPAEISQ	885.419	885.419	886.411	0
	TAPDIEVAVEQAHLNLQSQNAVVTVVVTTQRGAY	3620.88	3620.88	906.271	0
	IAIMLPIS	856.509	856.509	429.264	0
	DGPVAVDTGDAL	1144.52	1144.52	573.265	1144.52
	DSIIFHLPPI	1150.64	1150.64	576.344	0
	WGIVGASMIGLV	1201.65	1201.65	601.785	1201.56
	IADGLVADTPGFSS	1348.65	1348.65	675.32	0
	GLAVPVQ	682.401	682.401	683.367	0
	IDAGAAGIYVSNHGG	1400.67	1400.67	701.331	0
	DPSQSPDPDFPPL	1442.62	1442.62	722.312	0
	ASRILGM	746.411	746.411	747.369	0
	DPMVVTTDIGSLKGTLAVGQAHN	2323.18	2323.18	775.388	0
	FIMSLPIT	920.504	920.504	461.283	0
	LNLFEIPK	972.564	972.564	487.256	972.498
	LPVPAG	552.327	552.327	553.33	0
	MLYE	554.241	554.241	555.242	0
	IGPGLILGGSFA	1132.61	1132.61	567.282	1132.55
	EVYDPNEVIE	1206.53	1206.53	604.293	0
	ADIQKANVPGNAG	1254.62	1254.62	628.325	0
	TDASDES	723.256	723.256	724.311	0
	DPQLPINPYGASKLMM	1773.88	1773.88	887.913	1773.81
	TAPDIEVAVEQAHLNLQSQNAVVTVVVTTQRGAY	3620.88	3620.88	906.268	0
	VDFTYQPGTPFET	1516.67	1516.67	380.18	0
	PGPMGLLSLQ	1011.54	1011.54	506.775	1011.54
	IQQAQVVPDP	1094.56	1094.56	548.312	1094.61
	HIPIP	575.343	575.343	576.347	0
	VGSIGGEEDGIIG	1201.58	1201.58	601.785	1201.56
	AGDPLY	634.296	634.296	635.279	0
	GLAVPVQ	682.401	682.401	683.368	0
	ANSESQS	721.288	721.288	722.313	0
	GAPAPAEPALSYDVNLIECHSK	2281.11	2281.11	761.374	0
	IAESGADL	774.376	774.376	775.358	0
	GGAGFI	520.264	520.264	261.124	520.233
	KGPKFAPVKSA	1128.67	1128.67	283.173	0
	DGVIIGVP	768.438	768.438	385.242	0
	LFSIELTV	920.522	920.522	461.285	0
	AALILAIGAGP	965.591	965.591	483.77	965.525
	GGQSIFPLPI	1028.55	1028.55	515.273	1028.53
	IGIFKFEFL	1112.63	1112.63	557.298	1112.58
	DALPVNTLDDPLVPTSSL	1881.96	1881.96	628.327	0
	SEDASSE	723.256	723.256	724.311	0
	DPQLPINPYGASKLMM	1773.88	1773.88	887.913	1773.81
	EEKVLE	745.386	745.386	373.68	745.346
	HGPHRDC	820.34	820.34	411.199	820.384
	PMVEWWIP	1088.5	1088.5	545.279	1088.54
	FSIIP	575.332	575.332	576.348	0
	GIIGPNGAGKSTM	1201.61	1201.61	601.785	1201.56
	PNLAGLV	682.401	682.401	683.364	0
	IGPNGAGH	721.351	721.351	722.314	0
	PVTLVYRDTNQQRALSEKFSLQGTPE	2977.51	2977.51	745.383	0
	SQSPQDVFNKVNQ	1490.7	1490.7	746.352	0
	EAGDIVPA	770.381	770.381	771.384	0
	GGAGFI	520.264	520.264	261.124	520.233
	LPHIPLALAFALAAIITP	1841.12	1841.12	461.286	0
	LENELNIK	973.497	973.497	487.759	973.504
	ENAAKIAELA	1028.55	1028.55	515.273	1028.53
	IVADDDFVIG	1062.52	1062.52	532.271	1062.53
	FPYSKLEET	1112.54	1112.54	557.299	1112.58
	LFYAQPIPDP	1159.59	1159.59	580.702	1159.39
	ADIQKANVPGNAG	1254.62	1254.62	628.327	0
	DTPVDPDDPNSP	1268.5	1268.5	635.28	0
	LGGLEALLTMIPPA	1394.78	1394.78	698.404	0
	FLTLFVGGFI	1112.63	1112.63	279.17	0
	IKLTRALLP	1023.68	1023.68	342.237	0
	FSGVVITV	820.47	820.47	411.197	820.38
	GVGAGGFLGIKGG	1088.6	1088.6	545.279	1088.54
	TDTIIATINQ	1088.57	1088.57	545.279	1088.54
	YPSLP	575.295	575.295	576.349	0
	GIIGPNGAGKSTM	1201.61	1201.61	601.793	1201.57
	GIGPDGGILVLSGPVVGGGLVR	2004.14	2004.14	669.004	2003.99
	VSLAIQNKMTIDD	1446.74	1446.74	724.342	1446.67
	DPDEPVQPNAPNTP	1490.65	1490.65	746.352	0
	IFGGQ	520.264	520.264	261.124	520.233
	IGMIVLISYLIF	1380.81	1380.81	461.286	0
	LENELDLE	973.46	973.46	487.759	973.504
	AATLFGGLVGT	1005.55	1005.55	503.766	1005.52
	AIEDVNLAIP	1054.55	1054.55	528.298	0
	GPEGTLVARTI	1112.62	1112.62	557.299	1112.58
	ADIQKANVPGNAG	1254.62	1254.62	628.326	0
	GAGGVGSM	634.274	634.274	635.279	0
	PAVANGLTAIGLRQFAAIPVL	2092.2	2092.2	698.404	0
	LSELYKFIT	1112.61	1112.61	279.169	0
	QVIARP	682.413	682.413	342.238	0
	KPSISAGKGSLQRLV	1539.91	1539.91	514.262	1539.77
	NEGVQNFKI	1047.53	1047.53	524.773	1047.53
	MVQALNSEVP	1088.51	1088.51	545.279	1088.54
	HIPIP	575.343	575.343	576.349	0
	TNPEGSGSEVGAAK	1302.61	1302.61	652.297	1302.58
	GIVALTKGTLEIGNFQTKD	2004.09	2004.09	669.004	2003.99
	ADMGNFALALDEPQ	1490.67	1490.67	746.351	0
	VQDIVPDQIYFDEIPVLDHSGRKFFGTALQGKVKRVPVQAK	4637.51	4637.51	1160.39	0
	IGGGTG	460.228	460.228	461.285	0
	AHVMHDLD	936.412	936.412	469.202	0
	DKVGPLESF	990.502	990.502	496.263	990.512
	SLEAAQQATH	1054.5	1054.5	528.261	1054.51
	SYGRYALPHP	1159.58	1159.58	580.702	1159.39
	SLVDVPQSLGPQ	1254.65	1254.65	628.324	0
	AQSPTATWGIRIGPASYTK	2004.04	2004.04	669.004	2003.99
	QSVEKAYEIGAPS	1378.66	1378.66	690.343	1378.67
	VVGILKQWLGARSHYWRLPVLVAE	2789.59	2789.59	698.403	0
	AANAGALDTQSTATR	1446.71	1446.71	724.342	1446.67
	DIIIPL	682.427	682.427	342.237	0
	ASAAMAAGVD	862.385	862.385	432.22	862.426
	PVNAPRPGRHGGPGGV	1539.8	1539.8	514.262	1539.77
	VLTMPNVNPV	1082.58	1082.58	542.309	1082.6
	DFLSGILQVP	1088.58	1088.58	545.279	1088.54
	HIPIP	575.343	575.343	576.348	0
	DRFSPLEAQIQ	1302.66	1302.66	652.297	1302.58
	NIGGEEAFVPQAI	1344.66	1344.66	673.324	1344.63
	DTLVEPEGYFPPK	1490.73	1490.73	746.35	0
	PGADQPTNTP	996.451	996.451	997.505	0
	DPIHLNTI	922.476	922.476	462.243	922.471
	GVSLNIFLQ	990.539	990.539	496.263	990.512
	AANEAAKPAAP	1010.5	1010.5	506.264	1010.51
	DDGLMVVFPE	1120.51	1120.51	561.281	1120.55
	AGPDFE	634.26	634.26	635.281	0
	GIDGVGIGDIMTDGVEISGAL	2003.97	2003.97	669.004	2003.99
	GILPDIA	697.401	697.401	698.404	0
	GPTETRDIFDEF	1441.64	1441.64	721.834	1441.65
	AVGNILGVLGFSFATPFVAFGLSMA	2485.31	2485.31	829.408	2485.2
	ADPDILILDEATSSVDTRTEVLI	2485.28	2485.28	829.408	2485.2
	KVLNPL	682.438	682.438	342.236	0
	DPTSDGLL	832.381	832.381	417.213	832.412
	GAIVGDTIER	1029.55	1029.55	515.801	1029.59
	IGGTVVAVIVGV	1082.67	1082.67	542.309	1082.6
	KVPGLCLNPIP	1150.64	1150.64	576.349	0
	AGALGNVQHIVP	1175.63	1175.63	588.802	1175.59
	DTIVEADNGADIL	1344.64	1344.64	673.324	1344.63
	NADYLIDLGPTGGQNGG	1676.76	1676.76	839.409	1676.8
	QPTKPVEPT	996.513	996.513	997.504	0
	IGAGPAGLGLAYNLKQAGQTVAVVEENRWGGTCPN	3526.76	3526.76	1176.59	0
	IEFAICII	920.504	920.504	461.25	920.485
	SVAEVLGGVVGAVIVWIMY	1961.07	1961.07	491.28	0
	TLYLNPPPP	1010.54	1010.54	506.264	1010.51
	LCVPMAPSIAT	1117.55	1117.55	559.785	1117.56
	PKNVDIDLPVP	1205.67	1205.67	603.809	1205.6
	VNNAPAAVVEEQ	1240.59	1240.59	621.344	1240.67
	AGPDFE	634.26	634.26	635.279	0
	FNVGLAQLLGLGGDSVGTEGT	2004.02	2004.02	669.004	2003.99
	ADPSETPKPSERP	1441.67	1441.67	721.834	1441.65
	HGQAGAPT	737.346	737.346	738.325	0
	YASLPAVI	832.47	832.47	417.213	832.412
	IGSSLSLPL	885.517	885.517	443.754	885.494
	IGAEGVINPVN	1082.56	1082.56	542.309	1082.6
	KNPAISVVIPG	1094.63	1094.63	548.313	1094.61
	AEDDMADPEN	1105.39	1105.39	553.7	1105.39
	HIPIP	575.343	575.343	576.348	0
	GDAPAYITGDAPVV	1344.66	1344.66	673.324	1344.63
	AADNGVDVELAGIAGL	1483.75	1483.75	742.869	1483.72
	EVAVEPK	770.417	770.417	771.379	0
	TPEVPKTPQ	996.513	996.513	997.502	0
	DYIF	556.253	556.253	279.17	556.326
	IHNSLQIP	920.508	920.508	461.25	920.485
	AKVRGLRPFPVAYVIME	1961.09	1961.09	491.284	0
	MMQDVYKP	1010.46	1010.46	506.264	1010.51
	LMPFFNKQFT	1272.62	1272.62	637.311	1272.61
	LEGQKGLESYR	1278.66	1278.66	640.292	1278.57
	SVAPLGV	641.375	641.375	642.342	0
	ELEIEPNNIAVSI	1441.72	1441.72	721.834	1441.65
	DEEDQNVGPVEVI	1441.66	1441.66	721.834	1441.65
	ANVPGNAGL	811.419	811.419	812.448	0
	GAGLGAVGGGP	811.419	811.419	406.729	811.443
	DMGIVTTP	832.4	832.4	417.212	832.41
	AELPTELN	885.444	885.444	443.754	885.494
	AIEDVNLAIP	1054.55	1054.55	528.261	1054.51
	DVVAGPALAHK	1076.6	1076.6	539.314	0
	REVRVIVKP	1094.69	1094.69	548.313	1094.61
	HIPIP	575.343	575.343	576.347	0
	AVVLDDHFDLLEV	1483.76	1483.76	742.869	1483.72
	TPEVPKTPQ	996.513	996.513	997.506	0
	DYIF	556.253	556.253	279.17	556.326
	DGDRSLPK	886.451	886.451	444.215	886.416
	LGANDIVNQ	942.477	942.477	472.238	942.46
	IIQVGAAVTDLDVGT	1470.79	1470.79	491.284	0
	ANAGPLPVVPI	1047.6	1047.6	524.773	1047.53
	EIISSIAADAGAGV	1272.66	1272.66	637.311	1272.61
	DAVQAPNGSRHAG	1278.61	1278.61	640.292	1278.57
	QVAGPAV	641.338	641.338	642.345	0
	QSYKSQIAYIPE	1441.71	1441.71	721.832	1441.65
	VPNATLMVIQDADRFGLAQLHQ	2437.24	2437.24	813.407	2437.2
	AIVGLGLGP	795.485	795.485	398.729	795.444
	ELGMERV	832.411	832.411	417.212	832.41
	DVVHAIQDT	996.488	996.488	499.256	996.498
	GVAPPV	538.312	538.312	539.317	0
	VDAEKLPVPQ	1094.6	1094.6	548.313	1094.61
	DTASFP	636.275	636.275	637.311	1272.61
	PQAMLNFQVPQA	1344.64	1344.64	673.324	1344.63
	GIGEVDLPTP	996.513	996.513	997.505	0
	EQPTKPVEPTTPETPNEP	2003.93	2003.93	1003	2003.98
	VENNVLLI	913.512	913.512	457.755	913.495
	VIGGNNVPGGVV	1082.56	1082.56	542.309	1082.6
	MPMIIFNIPS	1178.57	1178.57	590.288	1178.56
	GAVGTFANIPPF	1206.59	1206.59	604.353	1206.69
	AVLGFQAGIADPD	1272.63	1272.63	637.311	1272.61
	AQGVAPV	641.338	641.338	642.344	0
	NVGFIP	646.333	646.333	647.38	0
	AVLGGQIVPTGDIMA	1441.75	1441.75	721.832	1441.65
	GAAGIIVGAWNTIVD	1455.77	1455.77	728.86	1455.71
	VDVHVHFRDPGLTEKEDVTTGS	2437.19	2437.19	813.407	2437.2
	DLMIDP	718.321	718.321	360.203	718.392
	FKDTVIV	820.47	820.47	411.197	820.38
	ELADVPPV	820.433	820.433	411.197	820.38
	AIAVDAGAGI	856.466	856.466	429.234	856.453
	GIFDVAML	864.442	864.442	433.243	0
	GPPGIV	538.312	538.312	539.317	0
	VADNAH	625.282	625.282	626.28	0
	LVQSNGVSSDKPQIPQQL	1953.02	1953.02	651.991	1952.95
	DAGVFGVDEGLALNMAN	1691.78	1691.78	846.878	1691.74
	RKNGKYLEI	1119.64	1119.64	374.226	0
	ELRDGPF	832.408	832.408	417.212	832.41
	EDAMLSMP	924.357	924.357	463.233	924.451
	AATSPKEHIVQ	1180.61	1180.61	591.278	1180.54
	LNDNLTKFNK	1206.62	1206.62	604.353	1206.69
	LQSAVLEGAGALV	1226.69	1226.69	614.347	0
	DFPQFHQNLK	1272.63	1272.63	637.31	1272.61
	PGVGLAP	641.338	641.338	642.34	0
	DENTPV	673.292	673.292	674.344	0
	LTGPAEPH	820.408	820.408	821.379	0
	EVNFNP	718.329	718.329	360.203	718.392
	PEAVPIPV	820.47	820.47	411.197	820.38
	DPNVTLPT	855.434	855.434	428.723	855.431
	APAAVLRAP	864.518	864.518	433.242	0
	GHIFMIPV	912.489	912.489	457.258	912.502
	PDAPQ	526.239	526.239	527.206	0
	IPGGPV	538.312	538.312	539.315	0
	EVPYAAAGDMTV	1222.55	1222.55	612.3	1222.59
	GVVAVVAAG	741.438	741.438	742.403	0
	IVAIIVIL	852.605	852.605	853.567	0
	DFPTKIGF	923.475	923.475	462.742	923.47
	FLLLFALF	982.589	982.589	492.253	982.492
	VGVGILG	613.38	613.38	614.346	0
	ADEVGDLAVAYE	1250.57	1250.57	626.28	0
	APDLKNNEEPF	1272.6	1272.6	637.31	1272.61
	HGIADTVSTFEP	1272.6	1272.6	637.31	1272.61
	EADIKV	673.365	673.365	674.345	0
	AISLAVQAYIILNEFAADSFG	2212.14	2212.14	738.393	0
	APLVDTLATSFYCTSQFGSQLQASHPG	2825.33	2825.33	942.803	2825.39
[truncated: 175 more rows]
