# Supplementary material for: In Vitro and In Silico Screening and Characterization of Antimicrobial Napin Bioactive Protein in Brassica juncea and Moringa oleifera
Source: Molecules. 2021 Apr 5;26(7):2080. doi: 10.3390/molecules26072080 (PMC8038560; doi:10.3390/molecules26072080)
Supplement: Supplementary file 1 [file molecules-26-02080-s001.zip › Sup Table A2.xlsx]

## Sheet: Suplimentry table 2
	Sup Table A2. LC-ESI-TOF-MS/MS analysis of Brassica juncea (BJP)-derived peptides (≤3 kDa) sequence after purification based on spin coloum chromatography.
	Best Sequence	Theor MW	Theor m/z	Prec MW	Prec m/z
	AVDRIGIPGSNF	1276.64	1276.64	1276.64	639.329
	NQPVVQLPE	1024.51	1024.51	1024.57	513.291
	SLLILIILPN	1135.72	1135.72	1135.67	568.841
	NQPVVQLPE	1024.51	1024.51	1024.57	513.291
	IVPLGPPL	820.506	820.506	0	821.414
	DKPGANPN	811.382	811.382	0	812.516
	GADPQ	486.207	486.207	486.248	244.131
	LGAGLGG	543.302	543.302	0	544.308
	GIIGAV	528.327	528.327	0	529.297
	LVPVLPQ	764.48	764.48	764.484	383.249
	AGKGAPQ	627.334	627.334	0	628.314
	ENFPEE	763.302	763.302	763.362	382.688
	SVPVE	545.27	545.27	0	546.275
	EEPFP	617.27	617.27	0	618.251
	LDDDIP	686.312	686.312	0	344.183
	EGGLAP	542.27	542.27	0	543.241
	AGLGFIGVQ	860.476	860.476	860.414	431.214
	QVPKIE	712.412	712.412	0	713.421
	ALANPVYDLEDIVQQ	1686.85	1686.85	0	844.434
	GLIGGLGW	771.428	771.428	0	772.411
	LPLLIELV	924.59	924.59	924.571	463.293
	PMDPIILGAV	1024.56	1024.56	1024.57	513.291
	DIIGNLG	700.375	700.375	0	701.391
	TPDQPELPEV	1123.54	1123.54	1123.63	562.825
	WANIGAAVAP	968.508	968.508	0	485.239
	AGKGAPQ	627.334	627.334	0	628.312
	SLFGTAIGAGV	991.534	991.534	991.518	496.766
	LLVIPLLP	876.605	876.605	0	439.292
	EDVGPAPIE	925.439	925.439	925.497	463.756
	VEPEAVV	757.386	757.386	0	758.411
	QEPVIGVP	820.433	820.433	0	821.443
	HEFPEV	756.344	756.344	0	757.378
	VADRGLITNFG	1161.61	1161.61	1161.62	581.818
	IIDLQPDL	925.512	925.512	925.494	463.754
	GLVSGV	530.306	530.306	0	531.279
	GAVPKIQ	712.412	712.412	712.415	357.215
	GAMASVAV	704.353	704.353	0	705.324
	LDVIVAVRPV	1079.67	1079.67	1079.59	540.803
	PVVVDEPMHLKG	1319.69	1319.69	1319.75	660.88
	GAGVPA	470.249	470.249	0	471.256
	DGLAG	431.202	431.202	0	432.209
	ADLVQ	545.27	545.27	0	546.275
	EAGDIVPA	770.381	770.381	0	771.382
	GLLGLA	542.343	542.343	0	543.312
	VSLNVALI	828.496	828.496	828.437	415.226
	VPAFPDT	745.365	745.365	0	746.368
	DTNQVVVNIN	1114.56	1114.56	1114.64	558.326
	GAAGAVAVPA	782.429	782.429	782.434	392.224
	IGLGNLVKP	910.549	910.549	910.489	456.252
	VVDLII	670.427	670.427	0	671.413
	YFSLVVPNPT	1135.59	1135.59	1135.52	568.767
	EVKPPN	682.365	682.365	0	683.359
	VDLNVVPQ	882.481	882.481	0	442.252
	PFLVGAPVPLD	1123.63	1123.63	1123.63	562.825
	QVPANP	625.307	625.307	0	626.323
	DEKDAAAQQ	974.431	974.431	974.344	488.179
	VQPFFPPK	974.523	974.523	0	488.248
	GELTLDAVPN	1027.52	1027.52	1027.47	514.741
	QEPVIGVP	820.433	820.433	0	821.438
	TSILIAIV	828.532	828.532	0	415.271
	VSLGAP	542.306	542.306	0	543.277
	GPTGPK	555.302	555.302	0	556.31
	FVGIGGNAV	832.444	832.444	832.44	417.227
	LGGQKFMDINVPA	1388.71	1388.71	1388.67	695.344
	GPFIPT	630.338	630.338	0	631.343
	VVDLII	670.427	670.427	0	671.414
	GPTGPK	555.302	555.302	0	556.311
	PFIVVPQVLT	1111.66	1111.66	1111.6	556.806
	EWAAIDEQPV	1156.54	1156.54	1156.58	579.299
	DPVPQ	554.27	554.27	0	555.312
	AMGVAMGLGQGLP	1200.6	1200.6	1200.58	601.296
	GIPGL	471.269	471.269	0	472.276
	PDPERYNILP	1212.61	1212.61	0	607.334
	DLELEFNI	992.47	992.47	992.464	497.239
	AGKGAPQ	627.334	627.334	0	628.317
	QENAEEQAGQ	1102.45	1102.45	1102.4	552.208
	GAVPKIQ	712.412	712.412	712.415	357.215
	GMVAAA	534.247	534.247	0	535.249
	PGPGLPA	607.333	607.333	0	608.343
	APIPQ	524.296	524.296	0	525.266
	LLPGDPL	723.417	723.417	0	724.463
	VIGTTVLLEP	1040.61	1040.61	1040.54	521.279
	QVPQAEPIP	977.518	977.518	977.56	489.787
	VEDVSMPLPN	1099.52	1099.52	1099.58	550.795
	DLGPLL	626.364	626.364	0	627.345
	DIVLLDLNLP	1123.65	1123.65	1123.63	562.825
	QVPKIE	712.412	712.412	0	713.422
	IGALQAGQLP	966.55	966.55	966.485	484.25
	DVEQLPVPLV	1123.61	1123.61	1123.63	562.825
	ATALSAKPE	886.476	886.476	0	444.248
	GPFIPT	630.338	630.338	0	631.343
	KVQLVVNPQ	1024.59	1024.59	1024.57	513.291
	FIDELFLP	992.522	992.522	992.464	497.239
	IGELAVQEGEQILQ	1526.78	1526.78	1526.7	764.357
	PLKVEVEP	925.512	925.512	925.497	463.756
	PEDLLLIEPN	1151.61	1151.61	1151.62	576.819
	GLSDAADNLVFQMM	1526.67	1526.67	1526.7	764.357
	EKSIFKEIN	1088.59	1088.59	1088.62	545.317
	GQLVGE	601.307	601.307	0	602.314
	TLGANAGPLPVV	1123.62	1123.62	1123.63	562.825
	ATALSAKPE	886.476	886.476	0	444.247
	LPVPK	552.364	552.364	0	553.331
	PVEPF	587.295	587.295	0	588.301
	GELVE	545.27	545.27	0	546.277
	LVREVIQH	992.577	992.577	992.496	497.255
	DVLDLVVI	884.522	884.522	884.486	443.25
	MLMPQSV	804.387	804.387	0	805.391
	LTAVPAVV	768.475	768.475	768.474	385.244
	FPQDPDEQ	974.398	974.398	974.344	488.179
	LLISEPPLQV	1123.65	1123.65	1123.63	562.825
	AGKGAPQ	627.334	627.334	0	628.315
	GAVPKIQ	712.412	712.412	0	713.413
	AEDKTIPNLSYVGP	1503.75	1503.75	1503.83	752.923
	LGLPQITENVLQLL	1550.89	1550.89	1550.84	776.426
	GLAVPVQ	682.401	682.401	0	683.368
	TIQKVVPIPEV	1222.72	1222.72	1222.7	612.356
	MLMPQSV	804.387	804.387	0	805.394
	MLMPQSV	804.387	804.387	0	805.389
	MLMPQSV	804.387	804.387	0	805.384
	VPVVKPTTEVATQS	1470.79	1470.79	1470.85	736.431
	PLDVNVPVIYVEN	1470.76	1470.76	1470.85	736.431
	AVVQLGAP	753.438	753.438	0	754.336
	SFSLPQ	677.338	677.338	0	678.321
	PMQLLPIK	938.562	938.562	938.524	470.269
	MLMPQSV	804.387	804.387	0	805.376
	PLLTAPQPGV	991.57	991.57	991.518	496.766
	AILPKNVDIDLPVP	1503.85	1503.85	1503.83	752.923
	IFPFGPI	789.442	789.442	0	790.413
	VQAGPASGFGNWVV	1388.67	1388.67	1388.67	695.344
	AILPKNVDIDLPVP	1503.85	1503.85	1503.83	752.923
	GAACV	385.196	385.196	0	386.243
	VNPGE	514.239	514.239	0	515.247
	GIAVPA	526.312	526.312	0	527.285
	VAGLVAG	585.349	585.349	0	586.319
	VPLVPQ	651.396	651.396	651.402	326.708
	EDLLLVNPQ	1040.54	1040.54	1040.54	521.279
	PDDPLKVPI	1024.54	1024.54	1024.57	513.291
	MLMPQSV	804.387	804.387	0	805.386
	LLMGIIIV	870.561	870.561	870.489	436.252
	PGTLGPQ	684.344	684.344	684.419	343.217
	VQAGPASGFGNWVV	1388.67	1388.67	1388.67	695.344
	HSSPK	554.281	554.281	0	555.316
	LLVIPLLP	876.605	876.605	0	439.291
	DKKDLPYP	974.507	974.507	974.453	488.234
	AGLGIAG	557.317	557.317	0	558.286
	VNKVPIKPL	1007.64	1007.64	1007.57	504.792
	KALIIWMPPLKPL	1550.93	1550.93	1550.84	776.426
	GAILGAGVIGFIFLS	1433.83	1433.83	1433.77	717.891
	LLVIPLLP	876.605	876.605	0	439.291
	MLMPQSV	804.387	804.387	0	805.388
	LISEPPLQVLP	1220.7	1220.7	1220.69	611.35
	EAGPIP	564.291	564.291	0	565.283
	LDPNPLV	766.423	766.423	0	767.421
	GAIGLGA	557.317	557.317	0	558.288
	SVGLPGLSVERN	1388.71	1388.71	1388.67	695.344
	ITGSMIPVI	929.526	929.526	929.497	465.756
	VAAIVAAFSFAVVG	1320.74	1320.74	1320.71	661.363
	VEELPQT	814.407	814.407	814.445	408.23
	LGLGAPGA	654.37	654.37	0	655.341
	LPQIPNG	737.407	737.407	737.447	369.731
	SEKGIHYFDAGSSGG	1552.68	1552.68	1552.69	777.354
	NLNVIQVIL	1024.63	1024.63	1024.57	513.291
	CIAANIPVVPLP	1220.67	1220.67	1220.69	611.35
	EMVQLLDQN	1088.52	1088.52	1088.52	545.268
	QRKVPAVVPIL	1220.75	1220.75	1220.7	611.357
	GPAGPT	498.244	498.244	0	499.25
	GLIGLA	542.343	542.343	0	543.309
	ASLPVPQ	752.407	752.407	0	753.449
	LLVIPLLP	876.605	876.605	0	439.291
	NQPVVQLPE	1024.51	1024.51	1024.57	513.291
	AGDHTEGIK	926.446	926.446	926.494	464.254
	QVGSVIPA	770.417	770.417	0	771.383
	PGPFPQ	658.296	658.296	658.336	330.175
	ATAMPIGLA	859.447	859.447	0	860.406
	VSHSIIVPN	1007.54	1007.54	1007.57	504.792
	LNGILYF	852.475	852.475	852.452	427.233
	AMVSPE	674.295	674.295	0	675.284
	LNLPGIP	764.443	764.443	0	383.231
	GVVGLIGPNG	898.476	898.476	898.494	450.254
	GMLLPVAIQD	1087.56	1087.56	1087.54	544.775
	QGGMQELILAISPL	1452.75	1452.75	0	485.257
	NKFPIQI	860.464	860.464	860.453	431.234
	LPPSQNPVP	964.487	964.487	964.562	483.288
	VATIGALQAGQLP	1280.71	1280.71	1280.66	641.336
	GPKPAAPQ	778.434	778.434	778.415	390.215
	SFSDAMLA	872.359	872.359	0	437.204
	FQGLMGAP	820.379	820.379	820.46	411.237
	AFQDI	593.27	593.27	0	594.243
	IGVNKQ	658.365	658.365	0	659.341
	IGELAVQEGEQILQ	1526.78	1526.78	1526.7	764.357
	FGLGQ	521.249	521.249	0	522.219
	GLFGQ	521.249	521.249	0	522.219
	DEAGDLPKN	974.419	974.419	974.482	488.248
	NKIMLPDQ	974.474	974.474	974.482	488.248
	IFNLQIPN	974.507	974.507	974.497	488.256
	IEKVQEAYQQI	1379.69	1379.69	1379.75	460.923
	LGPVN	498.28	498.28	1494.75	499.256
	LGPVN	498.28	498.28	1494.75	499.256
	EDGGQMPPK	974.402	974.402	974.464	488.239
	VIDPTPVSTVSTPVVAEAEPTP	2237.13	2237.13	0	1119.57
	IPGTIAGVIAGPLMMLGATMASAGL	2344.22	2344.22	0	782.402
	GMLLPVAIQD	1087.56	1087.56	1087.54	544.775
	GLIGPLAFLVF	1161.68	1161.68	1161.62	581.818
	EDNAVLILNA	1087.54	1087.54	1087.53	544.773
	VADRLGLPGINNV	1336.75	1336.75	2004	669.008
	FIVANANDLL	1090.55	1090.55	0	546.292
	SVAGLPGQLVANH	1278.66	1278.66	1278.58	640.299
	ENGVGRPSTYAP	1278.58	1278.58	1278.58	640.299
	IGVNKQI	771.449	771.449	0	772.416
	QPLPLELV	924.517	924.517	924.571	463.293
	RALPPPPPP	998.555	998.555	998.591	500.303
	DTFPTAGKMALCMQLPGLL	1972.02	1972.02	0	658.357
	QNIMEQAPI	1041.48	1041.48	1041.49	521.753
	MPVEPF	750.326	750.326	0	751.37
	VAPMPLV	757.404	757.404	0	758.409
	VAPMPLV	757.404	757.404	0	758.412
	VAPMPLV	757.404	757.404	0	758.412
	VQMPLPPQ	925.458	925.458	925.497	463.756
	VQMPLPPQ	925.458	925.458	925.497	463.756
	IVANQVNPSI	1055.55	1055.55	1055.55	528.783
	PMQLLPI	826.462	826.462	0	827.424
	IFQNGLP	789.391	789.391	0	790.406
	LVVNVINGNSDLAQ	1470.77	1470.77	1470.85	736.431
	VEPVVPP	735.417	735.417	1470.85	736.431
	ITQQVLPVPL	1123.65	1123.65	1123.63	562.825
	NLFELDLQ	992.47	992.47	992.464	497.239
	ENQLLIDTKAVYK	1550.82	1550.82	1550.84	776.426
	FLDINPYP	993.481	993.481	0	994.445
	MLNLIKPQILIPIQ	1649.98	1649.98	1649.9	825.959
	FLDINPYP	993.481	993.481	0	994.447
	QIEQVVFSQTNQPVVQLP	2085.07	2085.07	2085.15	1043.58
	PIMIVIMPISWLWTNLIL	2184.21	2184.21	2184.22	1093.12
	NTLPYP	746.36	746.36	0	747.374
	GSTNPVDPDNPDNPGG	1568.62	1568.62	0	785.31
	NPEVPN	682.329	682.329	0	683.362
	ANNAPVE	756.34	756.34	0	757.374
	QEPVIGVP	820.433	820.433	0	821.441
	GLIGAP	526.312	526.312	0	527.282
	FLDINPYP	993.481	993.481	993.452	497.733
	LPQIPNG	737.407	737.407	737.447	369.731
	EPESGAPILL	1040.54	1040.54	1040.54	521.279
	AEMDLK	705.337	705.337	0	706.34
	SGINGA	518.234	518.234	0	519.239
	FGIGPAG	617.317	617.317	0	618.326
	FIDELFLP	992.522	992.522	992.464	497.239
	VGVQLKIAGA	954.586	954.586	954.491	478.253
	ATLGANAGPLPVV	1178.67	1178.67	1178.58	590.299
	IGGTLGVGLLLGLA	1252.78	1252.78	1252.72	627.366
	PGIKDVVESL	1055.59	1055.59	1055.55	528.783
	DEKDAAAQQ	974.431	974.431	974.344	488.179
	QENAEEQAGQ	1102.45	1102.45	1102.4	552.208
	IPVNLAGLP	892.538	892.538	892.446	447.23
	QVAPVAQ	711.391	711.391	0	712.359
	EAGPIP	564.291	564.291	0	565.276
	GAAGIGNSH	782.367	782.367	782.434	392.224
	VKNVIPRVNP	1135.67	1135.67	1135.67	568.841
	SGVPIYGLPI	1030.57	1030.57	0	516.282
	LLMLIVVPNLN	1237.75	1237.75	1237.73	619.87
	VAGGWLFNKPL	1200.67	1200.67	1200.58	601.296
	NENSVVQLSV	1087.55	1087.55	1087.54	544.775
	FMEM	556.202	556.202	0	279.094
	IGGSNKEM	834.391	834.391	0	279.095
	FMEM	556.202	556.202	556.169	279.092
	GGYNF	556.228	556.228	556.175	279.095
	GGVPSAK	614.339	614.339	614.371	308.193
	AGSQPR	614.314	614.314	614.371	308.193
	AVITGA	530.306	530.306	530.311	266.163
	HHKK	548.318	548.318	548.399	275.207
	MAAVSH	614.285	614.285	614.371	308.193
	KGAGP	428.238	428.238	428.239	215.127
	LAAAGSQ	616.318	616.318	616.355	309.185
	KLLSGR	672.428	672.428	672.354	337.184
	IDLAAL	614.364	614.364	614.371	308.193
	AGVHAGAF	728.361	728.361	728.384	365.199
	GGLVGGAS	616.318	616.318	616.355	309.185
	NVLVAVADG	856.466	856.466	856.465	429.24
	GASYKSFGT	916.429	916.429	916.444	459.229
	QPAYHSGD	856.335	856.335	0	429.111
	DALDVSMDSFRQNNTG	1768.77	1768.77	0	443.125
	DADFYIAEVADG	1284.55	1284.55	0	429.109
	EAQKLNIPVVAM	1311.72	1311.72	0	329.01
	KAVKSVESVAGTVKVSST	1776	1776	0	445.082
	GGRGVN	558.287	558.287	0	280.094
	ASANP	458.212	458.212	458.36	230.187
	AGEAPA	514.239	514.239	514.213	258.114
	TGTAIIQGGNDGSGP	1344.62	1344.62	0	337.171
	TDPNASSGV	846.372	846.372	0	424.198
	MAPK	445.236	445.236	0	446.246
	PKQAQMLQKVPK	1410.8	1410.8	0	471.289
	ANHLSTLAQV	1053.55	1053.55	0	352.199
	FNLVKKNPH	1095.62	1095.62	0	366.216
	TDRPRV	742.409	742.409	742.391	372.203
	VSGTV	461.249	461.249	0	462.241
	AVDAVIILLVVVLNAIFGV	1937.2	1937.2	0	485.309
	VIKALAIPQP	1048.66	1048.66	0	525.341
	KTNP	458.249	458.249	458.36	230.187
	FSCI	468.204	468.204	468.319	235.167
	GVPDQ	514.239	514.239	514.213	258.114
	DKMIDK	748.379	748.379	0	375.185
	AGDAI	445.217	445.217	0	446.243
	GAPVQ	470.249	470.249	0	471.293
	ANVPTEVHV	964.498	964.498	964.474	483.244
	EAIANK	645.333	645.333	0	646.325
	GAFLAA	548.296	548.296	548.329	275.172
	FFALSF	730.369	730.369	0	366.216
	AGLEVGVV	742.423	742.423	742.391	372.203
	ATGDGFPDVLRQDM	1520.69	1520.69	0	381.189
	GAHAADTKFAAY	1221.58	1221.58	0	408.197
	AGFGA	421.196	421.196	0	422.216
	DTASP	489.207	489.207	0	490.217
	AIPPK	524.332	524.332	0	525.341
	AGDAVDVTGITKGHGYQGNIH	2109.02	2109.02	0	528.267
	TIPV	428.264	428.264	428.262	215.138
	LASNC	506.216	506.216	506.309	254.162
	AGEPAA	514.239	514.239	514.213	258.114
	GGSVAVGG	602.302	602.302	0	302.134
	AHNHDLHSEAS	1216.52	1216.52	0	305.137
	DVDLAQVDVPMHPAA	1576.76	1576.76	0	395.204
	NGACLDVIQS	1018.48	1018.48	1018.49	510.252
	PNTTEPYSF	1054.46	1054.46	0	528.166
	DTAALA	560.281	560.281	0	561.248
	VFHV	500.275	500.275	500.289	251.152
	MAIYGSLVYLASVA	1456.76	1456.76	0	365.192
	HIDISF	730.365	730.365	0	366.215
	LQRMNV	760.39	760.39	0	381.188
	AGFGA	421.196	421.196	0	422.213
	QTEVGRIAGMIEAADE	1688.8	1688.8	0	423.199
	DTAAL	489.243	489.243	0	490.218
	HPDNPHAHVMLTNRPFNP	2109	2109	0	528.269
	CLVEN	576.258	576.258	0	577.248
	TGMCGE	612.188	612.188	0	613.159
	VDVP	428.227	428.227	428.262	215.138
	AGDSIGATVVEV	1116.57	1116.57	0	280.14
	NSVNAAGNAS	903.405	903.405	0	302.135
	AAYLGD	608.281	608.281	0	305.136
	AGVIGWGLSPQV	1182.64	1182.64	0	395.205
	QGSYDGRAIQM	1224.56	1224.56	0	409.184
	VIKALAIPQP	1048.66	1048.66	0	525.338
	DKIPLQ	712.412	712.412	0	357.214
	FVGGVGW	720.36	720.36	0	361.173
	AVSALYVLSGYIAM	1456.76	1456.76	0	365.194
	DASMFGTGQFPKFKE	1688.79	1688.79	0	423.201
	PQYTETAGI	978.466	978.466	0	490.215
	EAGDIVPADLRLIE	1509.8	1509.8	0	504.269
	GPQPK	525.291	525.291	0	526.263
	LNGGPA	527.27	527.27	0	528.27
	TDVEN	576.239	576.239	0	577.25
	ATDFAS	610.26	610.26	0	306.051
	GAPSAQP	626.302	626.302	0	314.091
	LASSIAGV	716.407	716.407	0	359.196
	AGMMQTDTAAHADTVN	1632.69	1632.69	0	409.184
	DVEN	475.191	475.191	0	476.201
	AIPPK	524.332	524.332	0	525.345
	SRSMQNDASSSSDTASS	1716.69	1716.69	0	573.148
	TSMGFKAAGTFMIALLIVSLVIGT	2440.35	2440.35	0	611.093
	SGPIGAAFELGTLSAGCAVKTTAIIAAG	2512.35	2512.35	0	629.105
	NGRL	458.26	458.26	458.36	230.187
	GLGGPGIILELGN	1208.68	1208.68	0	303.168
	DKIPLQ	712.412	712.412	0	357.214
	FYRPF	728.365	728.365	0	365.195
	EDSLELLSSPAESALE	1688.8	1688.8	0	423.2
	QDGADQTPAA	972.415	972.415	0	487.125
	LDNK	488.26	488.26	0	489.235
	CLVEN	576.258	576.258	0	577.251
	MDSSSDHSGSES	1224.42	1224.42	0	613.16
	EIIQI	614.364	614.364	614.347	308.181
	NYSWVTGN	939.409	939.409	0	314.092
	CLFVVI	692.393	692.393	692.356	347.185
	AISGTPMTSMVHLG	1400.68	1400.68	0	351.178
	DQENKF	779.345	779.345	779.419	390.717
	DVEN	475.191	475.191	0	476.2
	VLLMNVDKETLDEPKPAKGDTQ	2440.25	2440.25	0	611.092
	QAKKPTKFY	1092.6	1092.6	0	365.193
	SGLEAYGI	808.397	808.397	0	405.194
	LEPTSGEL	844.418	844.418	0	423.199
	EGMRGTQL	890.428	890.428	890.463	446.239
	EYGSTG	612.239	612.239	0	613.161
	GCENVG	578.201	578.201	578.26	290.137
	CLFVVI	692.393	692.393	692.356	347.185
	CLFVVI	692.393	692.393	692.356	347.185
	TGDSGIGKSET	1050.48	1050.48	0	351.175
	GPALYSHQANNIVL	1496.76	1496.76	0	375.188
	ANGY	423.175	423.175	0	424.102
	DNSIIGGAI	858.445	858.445	0	430.228
	AGAAMGEEFMY	1175.46	1175.46	1175.56	588.785
	NPTPS	514.239	514.239	514.207	258.111
	GSAIYQSLAAI	1092.58	1092.58	0	365.193
	SGIMSGDL	778.353	778.353	778.415	390.215
	ALAILCGGQ	844.448	844.448	844.448	423.231
	ADQFVSEE	924.371	924.371	0	463.206
	TTED	464.175	464.175	0	465.168
	VSVVAVPAYD	1018.53	1018.53	1018.49	510.252
	CKLLTSKGIGNPG	1286.7	1286.7	0	644.338
	DTELES	692.286	692.286	692.356	347.185
	KTGSSALVSAM	1050.54	1050.54	0	351.179
	STEVNPMLAGI	1131.55	1131.55	1131.58	378.2
	SISNGAFIVQP	1131.59	1131.59	1131.58	378.2
	VPSE	430.206	430.206	0	431.219
	DFRKGGPD	890.425	890.425	890.463	446.239
	GLLGKP	583.369	583.369	0	584.342
	DDLQDVNLSGT	1175.53	1175.53	1175.56	588.785
	NASKK	546.313	546.313	546.174	274.094
	FGSAPT	578.27	578.27	578.26	290.137
	GLGFIEN	748.375	748.375	0	375.19
	AGLDYKI	778.423	778.423	778.415	390.215
	FSGLSGEITEID	1266.6	1266.6	0	423.202
	DETT	464.175	464.175	0	465.167
	SVGGGYMQTQKVNY	1530.71	1530.71	0	511.255
	ADIAH	525.255	525.255	0	526.266
	EKEPF	630.301	630.301	0	631.278
	AGEPAA	514.239	514.239	514.207	258.111
	YDFL	556.253	556.253	556.259	279.137
	AGYVGEDVENI	1164.53	1164.53	0	292.104
	GPLTNSL	700.375	700.375	700.359	351.187
	GPQTEFPEVM	1133.51	1133.51	1133.6	378.874
	GWANIGAAV	858.424	858.424	0	430.23
	ILIGAGMI	786.467	786.467	0	263.198
	AGVDVQP	684.344	684.344	684.357	343.186
	DGTLVGLV	772.433	772.433	0	387.225
	VSAMAGEI	776.374	776.374	0	389.204
	VEPESEIELDVELE	1628.77	1628.77	0	408.198
	AAIIQDTN	844.429	844.429	0	423.199
	ADHLA	525.255	525.255	0	526.266
	ADVAPLTYGEEP	1260.59	1260.59	0	631.281
	AHPNLK	678.381	678.381	0	679.357
	DRPR	542.293	542.293	542.315	272.165
	GLTVAAGI	700.412	700.412	700.359	351.187
	EFAEPHELY	1133.5	1133.5	1133.6	378.874
	VIGGD	459.233	459.233	0	460.24
	GHAIPLSIQDT	1150.6	1150.6	1150.6	576.306
	GSGKAPQ	643.329	643.329	0	644.308
	GSQQQ	546.24	546.24	546.174	274.094
	AHPNLK	678.381	678.381	678.349	340.182
	ESIFAE	694.317	694.317	694.133	348.074
	EEAINALKEMSAPDAT	1688.79	1688.79	0	423.198
	ANIAH	525.255	525.255	0	526.262
	ENTEDTELDL	1177.5	1177.5	1177.57	589.793
	APAVNQ	599.292	599.292	0	600.3
	GQHPIK	678.381	678.381	0	679.354
	TCQDIELTVDDQ	1378.59	1378.59	1378.63	690.321
	IGQGV	472.265	472.265	472.163	237.089
	FEKK	550.312	550.312	550.328	276.171
	FVIVSARLAGT	1132.66	1132.66	1132.59	378.538
	DGAAVVPADGTIY	1247.6	1247.6	1247.6	416.873
	PPIAALADVGLQEAH	1500.79	1500.79	0	501.269
	LGKYRQVVPKPSPALQGMVE	2196.21	2196.21	0	550.122
	TPDLHQSRTP	1150.57	1150.57	1150.6	576.306
	AGDIVPA	641.338	641.338	0	642.31
	GGVGDI	516.254	516.254	516.171	259.093
	ALAESG	546.265	546.265	546.174	274.094
	GAKQAL	586.344	586.344	0	294.155
	GPAGPTGPK	796.408	796.408	796.377	399.196
	DAAPKAASSPAASDAKAT	1628.8	1628.8	0	408.196
	AYQWGIVALAS	1177.61	1177.61	1177.57	589.793
	ITQEE	619.27	619.27	0	620.28
	NGRL	458.26	458.26	458.218	230.116
	FGAGVT	550.275	550.275	550.275	276.145
	ADAVIAPG	712.375	712.375	0	357.214
	ATAGLHRKKPAV	1247.75	1247.75	1247.6	416.873
	DPPLKGVMV	954.521	954.521	954.49	478.252
	AINPS	500.26	500.26	0	501.268
	HGQKVFARR	1097.62	1097.62	1097.55	549.78
	DTPLLVYDTD	1150.54	1150.54	1150.6	576.306
	IAANE	516.254	516.254	516.171	259.093
	EFIAKNQLNP	1172.62	1172.62	0	294.156
	GATGPALNP	796.408	796.408	796.377	399.196
	TIGFDTAL	836.428	836.428	836.411	419.213
	IREFGVY	882.46	882.46	882.457	442.236
	MSLPPLQD	942.448	942.448	942.481	472.248
	ITQEE	619.27	619.27	0	620.281
	TELV	460.253	460.253	460.182	231.098
	ENEP	488.175	488.175	488.14	245.077
	DAAISSII	788.428	788.428	788.395	395.205
	PFYFEI	814.39	814.39	0	408.198
	APAPSAAPAAEAPK	1247.65	1247.65	1247.6	416.873
	LADDNFATIVVA	1247.64	1247.64	1247.6	416.873
	DPEVRLQV	954.513	954.513	954.491	478.253
	IQPE	485.249	485.249	0	486.258
	AINAL	500.296	500.296	0	501.267
	TPDLHQSRTP	1150.57	1150.57	1150.6	576.306
	NTASF	538.239	538.239	538.375	270.195
	DLNVKV	686.396	686.396	686.368	344.191
	GAEVIPQ	712.375	712.375	0	357.213
	DDSTVSIT	836.376	836.376	836.411	419.213
	PAAKPV	581.354	581.354	0	582.323
	ITQEE	619.27	619.27	0	620.279
	KDKSDDK	834.408	834.408	0	279.134
	VVAVGY	606.338	606.338	0	304.177
	FGSFAVKEGAVMSFT	1576.76	1576.76	0	395.203
	DAAPAADKG	814.382	814.382	0	408.186
	GIIGA	429.259	429.259	0	430.303
	VPKASPPEV	954.502	954.502	954.491	478.253
	LQPMIKPE	970.516	970.516	0	486.257
	TPDLHQSRTP	1150.57	1150.57	1150.6	576.306
	HTAI	440.238	440.238	440.171	221.093
	VQAAE	516.254	516.254	516.171	259.093
	GPDHN	538.214	538.214	538.375	270.195
	LVAGDIHE	852.434	852.434	0	285.136
	DINKTV	688.375	688.375	688.364	345.189
	EAIGDIK	744.402	744.402	744.402	373.208
	EAGKPV	581.317	581.317	0	582.329
	GGFISLFGI	909.496	909.496	0	304.176
	SRAAKLCQEF	1151.58	1151.58	1151.6	384.873
	SVATALDL	788.428	788.428	0	395.208
	MKRVAVK	830.516	830.516	0	416.284
	TLSSSGSSL	837.408	837.408	837.37	419.692
	FDQLFVDIGDE	1296.59	1296.59	1296.63	433.218
	LQPMIKPE	970.516	970.516	0	486.259
	DQYPQKTK	1006.51	1006.51	0	504.248
	ADVVGK	587.328	587.328	0	588.297
	EAGKPV	581.317	581.317	581.322	291.668
	EVLVEP	684.369	684.369	684.371	343.193
	AGIEEAR	744.377	744.377	744.402	373.208
	GEGAP	429.186	429.186	0	430.19
	IPVNLAGLP	892.538	892.538	892.446	447.23
	DLQGEIYG	893.413	893.413	893.448	447.731
	GHAIPLSIQDT	1150.6	1150.6	1150.59	576.304
	EAGKPV	581.317	581.317	0	582.33
	AGIPGSIIG	783.449	783.449	783.433	392.724
	EAPANSAAA	800.366	800.366	0	401.169
	ILNTIRGP	882.529	882.529	0	442.263
	DELQ	503.223	503.223	0	504.247
	ADDVPVGPDE	1028.43	1028.43	0	515.241
	ADVGVQ	587.292	587.292	0	588.299
	APAQPGP	652.318	652.318	0	653.36
	EVDAGWSDIGGVGRVAGYISLVTRR	2632.37	2632.37	0	659.111
	LDIP	456.258	456.258	456.3	229.157
	AGHAESYT	834.351	834.351	0	279.135
	DAAPASAAPQATT	1170.55	1170.55	780.374	391.194
	PGPVATLGAP	878.486	878.486	0	440.253
	GPLTAQPNP	910.44	910.44	910.465	456.24
	EQELKPITGH	1150.6	1150.6	1150.59	576.304
	ITGAVMMEQLA	1162.57	1162.57	1162.59	582.304
	GALREHNAC	969.445	969.445	0	324.142
	AIASAPVG	684.381	684.381	684.371	343.193
	AGGSAIIPV	783.449	783.449	783.433	392.724
	SQILVPAR	882.529	882.529	0	442.266
	GKAPGGISPNC	999.481	999.481	999.454	500.734
	GRTLSGGVDPA	1028.53	1028.53	0	515.248
	NSEAAP	587.255	587.255	0	588.299
	GHRNVA	652.341	652.341	0	653.359
	SNKVNSSAAPTSATASSSVASTPVVNKA	2632.33	2632.33	0	659.112
	LDLP	456.258	456.258	456.294	229.154
	AEKIGCSK	834.427	834.427	0	279.135
	AGLLPLTP	780.475	780.475	780.375	391.195
	IPVNLAGLP	892.538	892.538	892.446	447.23
	GADAVI	544.286	544.286	0	545.285
	TPDLHQSRTP	1150.57	1150.57	1150.59	576.304
	GDKGPR	628.329	628.329	0	629.287
	DAGIGGTYG	809.356	809.356	0	810.36
	NVNDTP	658.292	658.292	658.11	330.062
	TVAAGIPG	684.381	684.381	684.371	343.193
	NIGAAVAP	712.375	712.375	0	357.206
	VSGILFN	748.412	748.412	0	375.216
	PLAGAGEAV	783.413	783.413	783.433	392.724
	KIGIPYY	852.475	852.475	852.452	427.233
	SQILVPAR	882.529	882.529	0	442.269
	FLGGLIIGW	974.559	974.559	0	488.307
	FTNRGFEE	999.43	999.43	999.454	500.734
	LDLP	456.258	456.258	456.294	229.154
	QMSMFIDST	1041.41	1041.41	0	348.072
	QVYFAGP	780.381	780.381	780.375	391.195
	GLEFVAEE	892.418	892.418	892.446	447.23
	RKLLEDPAGKVTILYKGDP	2112.19	2112.19	0	529.122
	TPDLHQSRTP	1150.57	1150.57	1150.59	576.304
	PNIQVIKFHRLLQSNQPKKP	2384.38	2384.38	0	597.154
	DAGIGGTYG	809.356	809.356	0	810.359
	DFFISR	783.391	783.391	783.433	392.724
	KIGIPYY	852.475	852.475	852.452	427.233
	IVNP	441.259	441.259	0	442.269
	DKLSLVGR	886.524	886.524	0	444.245
	APANEEPKE	999.451	999.451	999.454	500.734
	QIEQ	518.222	518.222	0	519.23
	AAVIGLKALGH	1048.64	1048.64	0	525.336
	INNALEQLH	1050.55	1050.55	0	526.263
	GVQGQRNLSF	1104.57	1104.57	1104.57	553.292
	VQLP	456.258	456.258	456.294	229.154
	SLFPEC	694.3	694.3	0	348.07
	KLGTGLGLGVSGH	1194.67	1194.67	0	399.226
	GAGVPA	470.249	470.249	0	471.255
	EISSK	562.296	562.296	0	563.302
	TPDLHQSRTP	1150.57	1150.57	1150.59	576.304
	QCVPC	596.193	596.193	0	597.155
	DAGIGGTYG	809.356	809.356	0	810.364
	GSVMVKY	782.4	782.4	782.435	392.225
	SQILVPAR	882.529	882.529	0	442.267
	GVSLSSGLIAGGSII	1329.75	1329.75	0	444.248
	EIEE	518.222	518.222	0	519.232
	ILIPGSKPPK	1048.66	1048.66	0	525.339
	AAAEAAMQAAF	1050.48	1050.48	0	526.262
	PGQVKSIEFT	1104.58	1104.58	1104.57	553.292
	DLPI	456.258	456.258	456.294	229.154
	RSQNPVP	796.419	796.419	0	399.235
	TIGF	436.232	436.232	0	437.213
	DDISP	545.233	545.233	0	546.242
	ESPLQEFLST	1150.54	1150.54	1150.59	576.304
	LNIPE	584.317	584.317	0	585.36
	GPDTLEVERIYIRRAFQHQG	2384.23	2384.23	0	597.154
	PAGPNTQTISGAGSYI	1532.75	1532.75	0	767.365
	AMKIAEP	758.4	758.4	0	380.192
	GRARNPLP	879.504	879.504	879.466	440.74
	APARFQTQVLPP	1323.73	1323.73	0	442.261
	ESLAEAQSF	962.434	962.434	0	482.201
	LEEE	518.222	518.222	0	519.233
	AIPPK	524.332	524.332	0	525.338
	VSGVPA	528.291	528.291	0	529.264
	VMLAMTIVVP	1088.6	1088.6	0	545.294
	TQYALPEVSGL	1176.6	1176.6	0	393.224
	AVGAKLPAQ	853.502	853.502	853.458	427.736
	AGLGFIGVQ	860.476	860.476	860.416	431.215
	APLH	436.243	436.243	0	437.214
	GAEHTQQAQKPEV	1421.69	1421.69	1421.75	474.923
	YATYPNGPD	996.419	996.419	0	499.114
	GNGGGSP	545.208	545.208	0	546.24
	TPDLHQSRTP	1150.57	1150.57	1150.59	576.304
	GLQVPAQ	711.391	711.391	0	712.36
	AGDPK	486.244	486.244	486.247	244.131
	LPVP	440.264	440.264	0	441.235
	QIEQ	518.222	518.222	0	519.231
	VIKALAIPQP	1048.66	1048.66	0	525.334
	GEGAPV	528.254	528.254	0	529.26
	SNEPV	544.249	544.249	0	545.293
	PGQVKSIEFT	1104.58	1104.58	1104.57	553.292
	EEIIANGEYN	1150.51	1150.51	1150.59	576.304
	DQQLLGQRGH	1150.58	1150.58	1150.59	576.304
	ATAVNPI	684.381	684.381	0	343.195
	LILAVGATP	853.527	853.527	853.458	427.736
	AGLGFIGVQ	860.476	860.476	860.416	431.215
	GADGYLNWDHQLFPL	1744.82	1744.82	0	437.214
	KPEV	471.269	471.269	0	472.24
	VDALTIVAKGQVKVVRPAE	1992.17	1992.17	0	499.116
	DVPSE	545.233	545.233	0	546.24
	KDPRKFVSLGARIPSGVLLEGPP	2448.39	2448.39	0	613.151
	LDLP	456.258	456.258	456.295	229.155
	IDGPYAERGPP	1170.57	1170.57	0	391.205
	GVGIIDVMNLF	1176.62	1176.62	0	393.226
	VEDQFLY	912.423	912.423	0	457.216
	ADGEA	461.176	461.176	0	462.102
	VIKALAIPQP	1048.66	1048.66	0	525.341
	FAIPDDNVVV	1088.54	1088.54	0	545.295
	ANRPDPHVLA	1104.57	1104.57	1104.57	553.292
	QYGGDAVIPMT	1150.53	1150.53	1150.59	576.304
	EQELKPITGH	1150.6	1150.6	1150.59	576.304
	AGDKP	486.244	486.244	486.247	244.131
	ATIGPL	570.338	570.338	0	286.177
	ATAVNPI	684.381	684.381	684.419	343.217
	DLQLGAP	712.375	712.375	0	357.209
	GALPVIPSIPLTKF	1451.88	1451.88	0	364.065
	AIQDAPKP	854.45	854.45	0	428.254
	SLGAP	443.238	443.238	0	444.247
	DVPSE	545.233	545.233	0	546.238
	HNGFRALLREHAGKRRTTDVD	2448.28	2448.28	0	613.151
	IQLAGPLFQF	1132.63	1132.63	1132.59	378.538
	VQKAGDALKSSLEGNGASI	1843.96	1843.96	0	462.101
	KPEV	471.269	471.269	0	472.237
	ASSSTTTTSQSTTDTTTSDGG	1992.82	1992.82	0	499.117
	AGILAGIAGGFG	1002.55	1002.55	1002.5	502.26
	VTGNLLNTDG	1003.48	1003.48	1003.51	502.76
	VIKALAIPQP	1048.66	1048.66	0	525.336
	GADAVI	544.286	544.286	0	545.293
	DEFGQINISE	1150.51	1150.51	1150.59	576.304
	TPDLHQSRTP	1150.57	1150.57	1150.59	576.304
	LDLP	456.258	456.258	456.295	229.155
	KFFN	554.285	554.285	554.219	278.117
	ATIGPL	570.338	570.338	0	286.175
	QSSGDALQAVGAQLPK	1568.82	1568.82	0	393.222
	AIQDAPKP	854.45	854.45	0	428.253
	ALSGTTSQP	860.424	860.424	860.414	431.214
	ISPAG	443.238	443.238	0	444.245
	DVPSE	545.233	545.233	0	546.238
	GITLLVYWLAL	1260.75	1260.75	0	316.186
	GANILGAP	711.391	711.391	711.435	356.725
	PDYVFI	752.375	752.375	752.346	377.18
	PIPTGLPA	780.438	780.438	0	391.204
	TKIMPDGLA	944.5	944.5	944.462	473.238
	EFEEEADE	996.356	996.356	0	499.118
	DKETHFDR	1046.48	1046.48	0	524.248
	EPNIAAVHMAV	1150.58	1150.58	1150.59	576.304
	EQELKPITGH	1150.6	1150.6	1150.59	576.304
	ATGAADT	605.266	605.266	0	606.298
	LDLP	456.258	456.258	456.295	229.155
	GDIVPA	570.301	570.301	0	286.173
	NFILNY	782.396	782.396	782.425	392.22
	ALGGLGTERLAKP	1281.74	1281.74	0	428.254
	AVGIE	487.264	487.264	0	488.235
	DADAQENKL	1002.46	1002.46	1002.5	502.26
	GADGATGASVKA	1003.49	1003.49	1003.51	502.76
	DVPSE	545.233	545.233	0	546.235
	PSLQAVRLKIRKYSVPINGYF	2448.4	2448.4	0	613.155
	ALLAVF	632.39	632.39	632.339	317.177
	ALPNEPL	752.407	752.407	752.346	377.18
	IQLAEIP	782.454	782.454	782.425	392.22
	GADSAIISQ	860.424	860.424	860.414	431.214
	VGAAVGAFAGAI	1002.55	1002.55	1002.5	502.26
	GHAIPLSIQDT	1150.6	1150.6	1150.59	576.304
	PGGAGGTAVAHAIE	1206.6	1206.6	0	604.314
	GAVVNLINDGILYSSVFHVHGSFVG	2600.34	2600.34	0	651.092
	TSGGDAPG	660.271	660.271	0	661.289
	LDLP	456.258	456.258	456.295	229.155
	TIGFDTAL	836.428	836.428	836.453	419.234
	GLEVA	487.264	487.264	0	488.238
	FTEC	498.178	498.178	0	499.118
	AGVGAAAS	602.302	602.302	0	603.282
	YVKTNVSESGQ	1210.58	1210.58	0	606.302
	PVSVAAQITKIQELYNFSRDGEPMVL	2904.51	2904.51	0	727.122
	DMMMIL	752.327	752.327	752.346	377.18
	GALAVMFA	778.405	778.405	778.384	390.199
	AVSPGNGPK	825.434	825.434	825.441	413.728
	SGDATALKGAL	1002.53	1002.53	1002.5	502.26
	PTGTIGAGVVSV	1056.58	1056.58	1056.54	529.279
	NEPVSGMTIAS	1120.51	1120.51	1120.52	561.266
	TPDLHQSRTP	1150.57	1150.57	1150.59	576.304
	AGSSALV	603.323	603.323	0	604.314
	VQLP	456.258	456.258	456.298	229.156
	VAVAPFYA	836.443	836.443	836.453	419.234
	SGGGPS	752.334	752.334	752.346	377.18
	GLEVA	487.264	487.264	0	488.237
	AQGQSAAAGSGSSADGSS	1494.62	1494.62	0	499.119
	TTGPMVSVRNQ	1204.59	1204.59	0	603.281
	GDAPGMN	660.254	660.254	0	661.287
	KVRYYWVHNSKNGATGWI	2178.11	2178.11	0	727.126
	TNGDVRPP	870.42	870.42	0	291.156
	TVAAGIPG	684.381	684.381	684.419	343.217
	NIGAAVAP	711.391	711.391	711.435	356.725
	YLTDNQ	752.334	752.334	752.346	377.18
	KLNAIEN	800.439	800.439	800.452	401.233
	DAPEIGKP	825.423	825.423	825.443	413.729
	DVAMLSNIPN	1089.5	1089.5	1089.55	545.78
	APGTPDQPELP	1120.54	1120.54	1120.52	561.266
	EQELKPITGH	1150.6	1150.6	1150.59	576.304
	GVEH	440.202	440.202	440.171	221.093
	LDLP	456.258	456.258	456.298	229.156
	PVALGSDT	758.381	758.381	758.396	380.205
	ADTEAVALGE	974.456	974.456	0	488.238
	EDLN	489.207	489.207	0	490.215
	HGCGHCPACL	996.373	996.373	0	499.118
	PQEQQKKLRENNQGLLEDMF	2444.21	2444.21	0	612.072
	AGVYLALSLVYPALAHGYNPVYSY	2600.33	2600.33	0	651.093
	GDAPGMN	660.254	660.254	0	661.285
	DELL	488.248	488.248	488.182	245.098
	KAPVIEP	752.443	752.443	752.346	377.18
	LAVAAIPE	782.454	782.454	782.427	392.221
	AGDIGVGGR	800.414	800.414	800.452	401.233
	PESVGLPK	825.46	825.46	825.443	413.729
	IGVGGAG	529.286	529.286	0	530.295
	VSGMTIASLVI	1089.61	1089.61	1089.55	545.78
	KSVLGVQQYV	1120.61	1120.61	1120.52	561.268
	LDLP	456.258	456.258	456.298	229.156
	GAQVLALL	784.47	784.47	784.399	393.207
	GPGLLHTQG	878.461	878.461	878.465	440.24
	VAIGE	487.264	487.264	0	488.238
	GNGEN	489.182	489.182	0	490.217
	TYSE	498.196	498.196	0	499.117
	KLLSLSMLSPTGSEFSISFDDNG	2444.18	2444.18	0	612.075
	TGKSVGILLDTKGAEIRTTVQKDGN	2600.41	2600.41	0	651.099
	DQASLQ	660.308	660.308	0	661.288
	DLTDLNSFYNNVISELLP	2067.99	2067.99	0	690.332
	ARLAG	486.291	486.291	486.24	244.127
	VVGGGT	488.26	488.26	488.183	245.099
	AAWVLLWIVGVLI	1451.89	1451.89	0	364.065
	DYVDEL	752.323	752.323	752.346	377.18
	TSASMGIP	778.353	778.353	778.384	390.199
	FDRLGVP	802.434	802.434	802.432	402.223
	LIGLGAIGI	825.532	825.532	825.443	413.729
	QLREIGVEI	1056.58	1056.58	1056.54	529.277
	TPDLHQSRTP	1150.57	1150.57	1150.59	576.304
	AFPED	577.238	577.238	0	578.25
	LDLP	456.258	456.258	456.297	229.156
	GASIPPEI	782.417	782.417	782.387	392.201
	GLNHREPG	878.436	878.436	878.465	440.24
	ASAKQGIGIE	972.524	972.524	972.474	487.244
	DLGVDA	588.275	588.275	0	589.284
	ARYGFKQIEKMFAANNRDNTA	2444.2	2444.2	0	612.075
	TKFHSKKTVFANVPQQDGSTIPNG	2600.33	2600.33	0	651.097
	GDAPGMN	660.254	660.254	0	661.286
	DEALEN	689.287	689.287	0	690.329
	FYEY	620.248	620.248	0	311.124
	FNILEN	748.375	748.375	748.33	375.172
	ACINRLN	802.412	802.412	802.432	402.223
	GILQLGPQ	825.46	825.46	825.443	413.729
	CLFGLER	836.421	836.421	836.453	419.234
	IGLGA	429.259	429.259	0	430.228
	AMQQVKPN	914.464	914.464	914.464	458.239
	ALGATNVAVNK	1056.59	1056.59	1056.54	529.277
	DFPIS	577.275	577.275	0	578.248
	DDVEE	605.218	605.218	0	606.204
	VQLP	456.258	456.258	456.297	229.156
	DQFLNF	782.36	782.36	782.387	392.201
	DVPVQPL	782.417	782.417	782.387	392.201
	GLGLVPNLP	878.523	878.523	878.465	440.24
	AAEVVGADIE	972.476	972.476	972.474	487.244
	TAASQADSAAAT	1064.46	1064.46	1064.5	533.259
	DAVGNL	588.275	588.275	0	589.283
	GLIGRPMTKGPNKAEASNAAISDF	2444.25	2444.25	0	612.075
	IGRYVLTPEIFNILENQKPGEGN	2600.36	2600.36	0	651.095
	GFGIVAVS	748.412	748.412	748.33	375.172
	ACQVTGQP	802.364	802.364	802.432	402.223
	ILDNKVQ	828.471	828.471	828.444	415.229
	EALTMLGP	830.421	830.421	830.444	416.229
	AEVTGINPD	914.434	914.434	914.464	458.239
	TDGLSIGGGMVV	1104.55	1104.55	1104.55	553.283
	EMVDAVPRPN	1126.54	1126.54	0	564.283
	SDTVGFVSNLP	1150.55	1150.55	1150.59	576.302
	SIDYVISLDE	1152.56	1152.56	1152.58	577.298
	LDLP	456.258	456.258	456.301	229.158
	TVAAGIPG	684.381	684.381	684.4	343.207
	SAPLGEPL	782.417	782.417	782.397	392.206
	GLIAGGSIIG	856.502	856.502	856.434	429.224
	RGPFQAGF	878.44	878.44	878.465	440.24
	GDVGLAAFTKS	1064.55	1064.55	1064.5	533.259
	ANDSAE	605.229	605.229	0	606.207
	GVMVGLNLIPLDNNEWIFNRM	2444.23	2444.23	0	612.076
	GFGIVAVS	748.412	748.412	748.33	375.172
	NLTAIEHYLP	1170.59	1170.59	0	391.207
	NMGVRIN	802.412	802.412	802.432	402.223
	GVFLGIIL	830.527	830.527	830.444	416.229
	AGTDLPEVN	914.434	914.434	914.464	458.239
	IAYAVLDGKR	1104.63	1104.63	1104.55	553.283
	AYLNEVRQDLLKKGYNLTD	2253.16	2253.16	0	564.288
	FTPSEFDLTP	1152.53	1152.53	1152.58	577.298
	SFSLPQ	677.338	677.338	0	678.32
	LNIP	456.258	456.258	456.294	229.154
	ENFPEE	763.302	763.302	763.362	382.688
	VACTLIGL	788.447	788.447	788.431	395.223
	GILPLGYF	878.49	878.49	878.465	440.24
	TIINVLPN	883.501	883.501	883.489	442.752
	PLSQISLL	885.517	885.517	885.48	443.747
	TAGLAQYLKT	1064.59	1064.59	1064.5	533.259
	VDDMAKGIKELWKLLEISNDK	2444.3	2444.3	0	612.078
	DDLDAEPESEIEFDVEPE	2076.85	2076.85	0	693.294
	ADAVIAPG	712.375	712.375	0	357.207
	TSADRTV	748.371	748.371	748.33	375.172
	QTLAHTPA	820.408	820.408	820.46	411.237
	LPVHQQTA	892.477	892.477	892.446	447.23
	IAYAVLDGKR	1104.63	1104.63	1104.55	553.283
	VYSILEAQSQPNVQN	1689.82	1689.82	0	564.285
	DEINQ	617.266	617.266	0	618.277
	HMPKQTDAANIG	1281.61	1281.61	1281.63	641.825
	DEVSPE	674.276	674.276	0	675.282
	SAVYEELGTDEHGLQQSAV	2031.94	2031.94	0	678.321
	VQLP	456.258	456.258	456.294	229.154
	PGLNGL	570.301	570.301	0	286.173
	AFNPIQ	688.354	688.354	688.366	345.19
	EFKVPE	763.375	763.375	763.362	382.688
	IILIGGHV	820.517	820.517	820.46	411.237
	LSIQSLPK	885.517	885.517	885.481	443.748
	AVGGVFACIQT	1064.53	1064.53	1064.5	533.259
	KLLSLSMLSPTGSEFSISFDDNG	2444.18	2444.18	0	612.072
	ENISSE	677.287	677.287	0	339.666
	AAGIDPSQVLPVV	1281.68	1281.68	1281.64	428.22
	NEARAKIGLPPT	1281.7	1281.7	1281.64	428.22
	DGAHNLPGV	878.425	878.425	878.465	440.24
	ADFIAFLP	892.47	892.47	892.446	447.23
	LFEM	538.246	538.246	0	539.209
	AAKLVAEGYSP	1104.58	1104.58	1104.53	553.273
	HIAFDGPYW	1104.5	1104.5	1104.53	553.273
	DEVSPE	674.276	674.276	0	675.287
	KNMSAQ	677.317	677.317	0	678.319
	VQLP	456.258	456.258	456.294	229.154
	LPAIFKLIKPGIA	1379.89	1379.89	0	346.054
	DAGENQI	745.324	745.324	745.352	373.683
	ENFPEE	763.302	763.302	763.362	382.688
	TDPQSLLL	885.481	885.481	885.48	443.747
	AVLGTA	530.306	530.306	0	531.274
	AGKGAPQ	627.334	627.334	0	628.313
	DQIASQVFVDKLHFTADENKILAA	2672.38	2672.38	0	669.106
	KLNAIENDLAA	1170.62	1170.62	0	391.209
	DIMSAPIF	892.437	892.437	892.446	447.23
	DTPVDAGFPH	1054.47	1054.47	0	528.23
	IFGHSHVAIP	1076.58	1076.58	0	539.208
	ADYIA	551.259	551.259	0	552.232
	GPTGPK	555.302	555.302	0	556.307
	KLLSLSMLSPTGSEFSISFDDNG	2444.18	2444.18	0	612.072
	HMPKQTDAANIG	1281.61	1281.61	1281.63	641.825
	DEVSPE	674.276	674.276	0	675.288
	AGDIESS	677.287	677.287	0	678.316
	VQLP	456.258	456.258	456.294	229.154
	EEDIQI	745.349	745.349	745.352	373.683
	ENFPEE	763.302	763.302	763.362	382.688
	SVGWFIL	820.448	820.448	820.46	411.237
	ENAVLEGPQVVQ	1281.66	1281.66	1281.64	428.22
	ISLSQLPK	885.517	885.517	885.481	443.748
	VQPFFPPK	974.523	974.523	0	488.289
	DEIQD	618.25	618.25	0	619.259
	AWPGFLGAVIASPIY	1560.83	1560.83	0	391.207
	QKVLDLCAAPGGK	1281.67	1281.67	1281.64	428.22
	DIMSAPIF	892.437	892.437	892.446	447.23
	GKFVAKALKIPVIHTYHTM	2153.22	2153.22	0	539.21
	EPIGH	551.27	551.27	0	552.28
	GPTGPK	555.302	555.302	0	556.31
	DEVSPE	674.276	674.276	0	675.287
	ENFPEE	763.302	763.302	763.362	382.688
	ELADVPPV	820.433	820.433	820.46	411.237
	GLIAGGSIIG	856.502	856.502	856.434	429.224
	SLIMPNVI	885.499	885.499	885.481	443.748
	ASGVTHGSVGLGL	1153.61	1153.61	1153.56	577.786
	VSGLWWPLETMPEWVQNIGRHLP	2760.38	2760.38	0	691.104
	TAVAADSTAPEEDE	1420.58	1420.58	0	356.148
	ISDQTLTTTDLPGSP	1560.75	1560.75	0	391.206
	DVPSTASTDDQF	1281.54	1281.54	1281.64	428.22
	DIMSAPIF	892.437	892.437	892.446	447.23
	GSICT	479.205	479.205	0	480.211
	GELPIGDRLNMAYM	1578.75	1578.75	0	527.246
	AENDANFRDLSP	1348.59	1348.59	0	675.285
	DTEDPD	690.234	690.234	0	346.057
	ENFPEE	763.302	763.302	763.362	382.688
	AVAHDIPV	820.444	820.444	820.46	411.237
	ADDYIVKPFA	1153.57	1153.57	1153.56	577.786
	EQLPE	614.291	614.291	0	615.282
	ESSMPQ	677.269	677.269	0	678.319
	DRAINRELANRIDSDNVIDIKFSS	2760.42	2760.42	0	691.102
	PEMQQI	744.348	744.348	744.324	373.17
	EVGSIGGE	746.345	746.345	746.357	374.186
	DTPQVQAQ	885.419	885.419	885.481	443.748
	VDTMDLSI	892.421	892.421	0	447.227
	FVSP	448.232	448.232	0	449.205
	DLTELVVQ	916.475	916.475	0	459.245
	GSVAF	479.238	479.238	0	480.208
	AGELP	485.249	485.249	0	486.253
	AIEDID	674.312	674.312	0	675.28
	EENLLE	745.349	745.349	745.352	373.683
	ENFPEE	763.302	763.302	763.362	382.688
	VVPP	410.253	410.253	0	411.263
	VPLPVDDVSA	1010.53	1010.53	0	506.294
	EQLPE	614.291	614.291	0	615.283
	SFSLPQ	677.338	677.338	0	678.323
	ARMMFGRRAMLHADSAIVQVLGCEV	2760.38	2760.38	0	691.101
	QTPP	424.196	424.196	0	213.124
	IIGSGLVS	744.438	744.438	744.387	373.201
	ADIKSADALKK	1158.66	1158.66	0	387.226
	AGLLQKIMPNS	1170.64	1170.64	0	391.209
	TLGGVGSDMFGIP	1281.59	1281.59	1281.64	428.221
	PSAAPAAEAP	896.424	896.424	0	449.209
	GVGLN	458.249	458.249	0	459.245
	ADIDALPIQ	970.497	970.497	0	486.256
	TGLGLGVSGHTVG	1153.61	1153.61	1153.56	577.787
	YDPSL	593.27	593.27	0	594.24
	IGKGWLVLIVIGL	1379.89	1379.89	0	346.054
	TLPPLAPP	820.47	820.47	0	411.26
	AEENKILA	886.476	886.476	0	444.237
	KYVP	505.29	505.29	0	506.295
	EKEMP	614.273	614.273	0	615.28
	DPSGVGMLYRPK	1318.67	1318.67	0	660.329
	LSGGEAQRMKLAAELHKKANGKNFY	2760.45	2760.45	0	691.112
	SVAAKIP	684.417	684.417	0	229.153
	EGLSRVI	772.444	772.444	0	387.227
	AELNLPQHITF	1281.67	1281.67	1281.65	428.223
	DEDAGLEI	860.376	860.376	0	431.192
	DSLD	448.18	448.18	0	449.207
	AASMVWPR	916.459	916.459	0	459.243
	VETE	476.212	476.212	0	477.235
	AFEDL	593.27	593.27	0	594.246
	IELTEC	706.321	706.321	0	354.078
	LGIAVMSNSAIMGSIP	1560.79	1560.79	0	391.204
	QEADSVSV	816.35	816.35	0	409.185
	DLAIPVPP	820.47	820.47	0	411.261
	NNAANSSVA	846.383	846.383	846.287	424.151
	KYVP	505.29	505.29	0	506.292
	LNGVIIVKKGILEEPEPYW	2196.22	2196.22	0	550.141
	DPVGDI	614.291	614.291	0	615.279
	IGNGGNGAKINIKVQDVFM	1975.02	1975.02	0	659.335
	ENFPEE	763.302	763.302	763.366	382.69
	QRFTKESIAP	1158.6	1158.6	0	387.224
	EAVDAVII	828.459	828.459	0	415.251
	FGVAGADENALPM	1290.59	1290.59	0	431.194
	FVSP	448.232	448.232	0	449.209
	EDLAKEGIDVEVI	1428.73	1428.73	0	477.24
	AFEDL	593.27	593.27	0	594.244
	AGISFTEG	780.365	780.365	0	391.201
	GFSNDSETAKAV	1224.56	1224.56	0	409.187
	DLAIPVPP	820.47	820.47	0	411.261
	QSENLADA	846.372	846.372	846.287	424.151
	IVKF	505.326	505.326	0	506.3
	NRFNGRARTRIVEHQETL	2196.16	2196.16	0	550.14
	ADYAL	551.259	551.259	0	552.228
	GLVNGAE	658.329	658.329	0	659.336
	AYQAWQTMFQEYQ	1692.72	1692.72	0	847.289
	TGGSEASV	706.313	706.313	0	354.08
	AVSETLPG	772.397	772.397	0	387.218
	LAMVIGLI	828.514	828.514	0	415.253
	LDAGMTADESSVINEAV	1720.78	1720.78	0	431.193
	FVSP	448.232	448.232	0	449.204
	IDVM	476.231	476.231	0	477.238
	DLPQ	514.239	514.239	0	515.281
	ANLGADASV	816.398	816.398	0	409.189
	VVPMSKAKISPKTKQ	1640.96	1640.96	0	411.26
	VAGDI	473.249	473.249	0	474.257
	VIFQ	505.29	505.29	0	506.295
	IPTVV	527.332	527.332	0	528.3
	RAIYDQVESSAVMM	1614.74	1614.74	0	539.213
	IGVNQE	658.329	658.329	0	659.336
	QQDESEQ	846.288	846.288	0	847.284
	MGIAEHVIFGDYLP	1560.76	1560.76	0	391.209
	ASGVEAQCGGTAGAI	1290.59	1290.59	0	431.192
	INFTPLYPLNSAPNNVM	1904.93	1904.93	0	477.237
	VDDVAGSYVKYIGAGMMLCGGII	2297.14	2297.14	0	575.282
	AFEDL	593.27	593.27	0	594.244
	IGGLGW	601.322	601.322	0	602.314
	LRGSVLGISGWMIAPVLALLI	2178.3	2178.3	0	727.115
	DLAIPVPP	820.47	820.47	0	411.261
	RMGQLVGSV	946.491	946.491	0	474.256
	KYVP	505.29	505.29	0	506.294
	AVEIATIEPV	1056.57	1056.57	1056.51	529.263
	GEMKADPNTD	1076.44	1076.44	0	539.211
	ADPLVVAPNKGGLELVVPTLNPAAAS	2512.39	2512.39	0	629.149
	PAEFDA	648.275	648.275	0	649.276
	DNNEEPQ	846.288	846.288	0	847.29
	NSHID	584.255	584.255	0	293.16
	AGVMVAGI	716.389	716.389	716.405	359.21
	SLAVAAIP	740.443	740.443	0	371.229
	IMGIILAV	828.514	828.514	0	415.256
	AMPI	430.225	430.225	0	431.192
	NKVV	458.285	458.285	0	459.252
	IDVM	476.231	476.231	0	477.238
	ADRDYQNVL	1092.52	1092.52	1092.53	547.27
	EIDVIEEIEQFTGY	1683.79	1683.79	0	562.27
	DLAIPVPP	820.47	820.47	0	411.26
	VAGDI	473.249	473.249	0	474.255
	VHGSLLPKY	1012.57	1012.57	1012.53	507.272
	DGVPPAVAASFSALIPA	1581.84	1581.84	0	528.304
	ANNAASSASAFCSSCGAP	1614.64	1614.64	0	539.209
	AEIIESLFEE	1178.57	1178.57	1178.58	590.298
	PQRFVVVNPDEQPQNYRAVISG	2512.28	2512.28	0	629.14
	GLVNGAE	658.329	658.329	0	659.332
	EQPTKPVEPTTPETPNEPGTTVTQPDRIKPT	3384.7	3384.7	0	847.284
	KATLTDAGT	876.455	876.455	0	293.163
	LTVAAGIP	740.443	740.443	0	371.229
	LSTLVSIP	828.496	828.496	0	415.256
	ITEQTLNP	914.471	914.471	914.432	458.223
	IDVM	476.231	476.231	0	477.239
	DAGATGPAGPTG	970.436	970.436	970.496	486.255
	QQYEEIGLN	1092.51	1092.51	1092.52	547.269
	EIDVIEEIEQFTGY	1683.79	1683.79	0	562.272
	DPDMLQD	848.322	848.322	0	849.346
	IAAFTGEA	778.386	778.386	778.409	390.212
	VVPP	410.253	410.253	0	411.261
	MVAGTIIIVP	1012.6	1012.6	1012.53	507.272
	LDELGLNPAL	1054.55	1054.55	0	528.304
	FHGWGSSYH	1076.45	1076.45	0	539.21
	RATIFVLTDSG	1178.63	1178.63	1178.59	590.302
	GLTRFVRNNISA	1346.74	1346.74	1346.66	674.336
	VGSLLGPV	740.443	740.443	0	371.231
	DLGIVEGP	798.412	798.412	798.446	400.23
	VEVENGEPIVCE	1281.61	1281.61	1281.64	428.221
	PFIVEVDP	914.475	914.475	914.45	458.232
	DAGELLVLAA	970.534	970.534	970.496	486.255
	ADGRYGENPN	1092.45	1092.45	1092.52	547.269
	EIDVIEEIEQFTGY	1683.79	1683.79	0	562.272
	ESEPEPETDSEPEVDFEIESDPDAEIESDP	3393.34	3393.34	0	849.347
	GPAGPTGPKG	853.429	853.429	0	854.403
	GFIAASIT	778.423	778.423	778.404	390.209
	VPVDDDY	821.344	821.344	821.4	411.707
	LGFYLPIS	924.496	924.496	924.419	463.217
	KYVPYVTK	1012.56	1012.56	1012.53	507.272
	NLNISYIED	1080.5	1080.5	1080.5	541.26
	ANLLN	543.302	543.302	0	544.307
	GADHPLSNQQL	1178.57	1178.57	1178.6	590.307
	EASPLD	630.286	630.286	0	631.296
	ASRISQRNSNQS	1346.66	1346.66	1346.66	674.336
	SLAVAAIP	740.443	740.443	0	371.23
	QHLLFT	758.396	758.396	758.402	380.208
	ATSLGTVM	778.389	778.389	778.404	390.209
	KGAGSPGII	798.46	798.46	798.446	400.23
	APFVDGVE	832.397	832.397	832.438	417.226
	GATVFVLPI	915.543	915.543	915.449	458.732
	LMGPQVAIHK	1092.61	1092.61	1092.52	547.269
	CLPLTLIFFCL	1281.69	1281.69	1281.64	641.826
	AAVFTGTI	778.423	778.423	778.398	390.206
	AIVGLVAGL	811.517	811.517	811.45	406.732
	PKPAPAKP	820.481	820.481	820.506	411.26
	SHLNILDN	924.466	924.466	924.414	463.214
	NLITKVGAEH	1080.59	1080.59	1080.5	541.26
	SEKILSIFEN	1178.62	1178.62	1178.6	590.307
	AEIAID	630.322	630.322	0	631.295
	ANGAANVSNSQVES	1346.61	1346.61	1346.66	674.336
	ILGIIGK	712.485	712.485	712.418	357.216
	GGNLGLIVG	798.46	798.46	798.446	400.23
	KDIPVDDPV	1012.51	1012.51	1012.53	507.273
	IGSGLVSLFAK	1090.64	1090.64	1090.56	546.285
	QQAQGQADGAQ	1102.45	1102.45	1102.4	552.208
	KNANFSGSLVD	1150.56	1150.56	1150.59	576.302
	AGEPVVID	814.407	814.407	814.45	408.232
	DPVLSKY	820.433	820.433	820.506	411.26
	ASGAMGTAGI	834.391	834.391	834.402	418.208
	VDLNGDPVP	924.455	924.455	924.414	463.214
	AGVINHIEDI	1080.55	1080.55	1080.5	541.26
	YSELLVSNKK	1179.65	1179.65	1179.61	590.811
	AEIAEV	630.322	630.322	0	631.293
	VHMS	472.21	472.21	472.234	237.125
	AGHPLVGD	764.382	764.382	764.376	383.195
	ELVPGGPI	780.438	780.438	780.404	391.209
	GPQQRPPLLQQCCNELHQEEP	1012.49	1012.49	1012.53	507.273
	AVGATPVKAMLNAM	1388.72	1388.72	1388.67	695.344
	DLIGGQPN	812.403	812.403	812.42	407.217
	VVPP	410.253	410.253	820.506	411.26
	IMLGLSPV	828.478	828.478	828.437	415.226
	DEAEFDAE	924.335	924.335	924.414	463.214
	PVIPAEMQP	1046.45	1046.45	524.253	1046.49
	GLSLDLNVHDD	1196.57	1196.57	0	599.207
	LSMAALDVTEPE	1274.61	1274.61	1274.64	638.326
	VHAF	472.243	472.243	472.234	237.125
	DMDI	492.189	492.189	492.249	247.132
	DLSSKSE	764.355	764.355	764.376	383.195
	AEISEV	646.317	646.317	0	647.325
	ANIRPAVTFGITE	1388.73	1388.73	1388.67	695.344
	AGKTINIP	812.476	812.476	812.42	407.217
	QLWVVPP	820.448	820.448	820.507	411.261
	EGIDVPSL	828.423	828.423	828.437	415.226
	TKTSRDQ	834.42	834.42	834.402	418.208
	VHGSLLPKY	1012.57	1012.57	1012.53	507.273
	QDGKIDFDLIE	1274.6	1274.6	1274.64	638.326
	DAGVFKWDEAGKAAFARFISAVKQ	2612.34	2612.34	0	654.097
	FVDL	492.258	492.258	492.243	247.129
	PALKQSE	771.413	771.413	771.428	386.721
	NTPDVVPNNSKP	1281.62	1281.62	1281.63	428.218
	EVGRIAGMI	944.511	944.511	944.48	473.247
	ADPAVAKTTLA	1056.58	1056.58	1056.51	529.261
	PDKSISIDNY	1150.55	1150.55	1150.59	576.301
	LSALDFGEEVILYEYQREEVLA	2585.29	2585.29	0	647.326
